# Supplementary material for: Transcriptome Analysis of the Preterm Rabbit Lung after Seven Days of Hyperoxic Exposure
Source: PLoS One. 2015 Aug 28;10(8):e0136569. doi: 10.1371/journal.pone.0136569 (PMC4552674; doi:10.1371/journal.pone.0136569)
Supplement: S1 Table — FC: fold change, FDR: false discovery rate. (XLSX) [file pone.0136569.s001.xlsx]

## Sheet: blad 1
ID	Entrez Gene Name	FC	FDR
AADAT	aminoadipate aminotransferase	5,353	5,95E-06
AAGAB	alpha- and gamma-adaptin binding protein	2,398	1,00E-03
AARS	alanyl-tRNA synthetase	6,478	2,33E-05
AARS2	alanyl-tRNA synthetase 2, mitochondrial	2,141	2,50E-03
ABCA5	ATP-binding cassette, sub-family A (ABC1), member 5	2,419	3,70E-03
ABCB6	ATP-binding cassette, sub-family B (MDR/TAP), member 6 (Langereis blood group)	2,240	1,00E-04
ABCC1	ATP-binding cassette, sub-family C (CFTR/MRP), member 1	4,562	2,20E-03
ABCC3	ATP-binding cassette, sub-family C (CFTR/MRP), member 3	2,171	2,30E-03
ABCE1	ATP-binding cassette, sub-family E (OABP), member 1	3,102	2,00E-04
ABCF2	ATP-binding cassette, sub-family F (GCN20), member 2	2,782	1,50E-03
ABCG2	ATP-binding cassette, sub-family G (WHITE), member 2 (Junior blood group)	-2,821	2,00E-04
ABHD10	abhydrolase domain containing 10	4,532	3,00E-04
FAM108C1	abhydrolase domain containing 17C	-2,884	9,00E-04
ABI3	ABI family, member 3	-4,681	3,00E-04
ABI3BP	ABI family, member 3 (NESH) binding protein	-2,574	2,40E-03
ABLIM3	actin binding LIM protein family, member 3	-3,576	5,00E-04
ABRACL	ABRA C-terminal like	2,340	7,00E-04
ABT1	activator of basal transcription 1	2,283	1,50E-03
ABTB2	ankyrin repeat and BTB (POZ) domain containing 2	2,340	5,70E-03
ACACB	acetyl-CoA carboxylase beta	-2,979	6,71E-05
ACAD9	acyl-CoA dehydrogenase family, member 9	2,578	5,00E-04
ACE	angiotensin I converting enzyme	-26,315	8,19E-06
DARC	atypical chemokine receptor 1 (Duffy blood group)	-3,567	6,00E-04
ACOT9	acyl-CoA thioesterase 9	2,792	8,00E-04
ACSL5	acyl-CoA synthetase long-chain family member 5	-2,150	1,60E-03
ACSS1	acyl-CoA synthetase short-chain family member 1	-2,380	3,10E-03
ACTR3B	ARP3 actin-related protein 3 homolog B (yeast)	2,111	1,40E-03
ACVRL1	activin A receptor type II-like 1	-2,370	1,20E-03
ADA	adenosine deaminase	-2,452	1,00E-03
ADAM9	ADAM metallopeptidase domain 9	3,226	7,00E-03
ADAMTS10	ADAM metallopeptidase with thrombospondin type 1 motif, 10	-5,794	2,00E-04
ADAMTS17	ADAM metallopeptidase with thrombospondin type 1 motif, 17	-4,616	9,00E-04
ADAMTS2	ADAM metallopeptidase with thrombospondin type 1 motif, 2	-2,404	2,00E-04
ADAMTS7	ADAM metallopeptidase with thrombospondin type 1 motif, 7	-8,094	4,28E-05
ADAMTS8	ADAM metallopeptidase with thrombospondin type 1 motif, 8	-3,219	6,00E-04
ADCK3	aarF domain containing kinase 3	-2,794	3,00E-04
ADCY4	adenylate cyclase 4	-2,012	2,30E-03
ADCY7	adenylate cyclase 7	-2,062	5,00E-03
ADCYAP1R1	adenylate cyclase activating polypeptide 1 (pituitary) receptor type I	-2,533	7,40E-03
ADHFE1	alcohol dehydrogenase, iron containing, 1	-6,812	5,71E-05
ADM	adrenomedullin	3,505	6,00E-04
ADORA2B	adenosine A2b receptor	7,188	4,00E-04
ADRA1B	adrenoceptor alpha 1B	-3,755	2,50E-03
ADRA1D	adrenoceptor alpha 1D	-2,790	8,00E-04
ADSSL1	adenylosuccinate synthase like 1	-2,411	5,30E-03
AEBP1	AE binding protein 1	3,368	1,00E-04
AEN	apoptosis enhancing nuclease	19,151	5,87E-07
AFAP1L1	actin filament associated protein 1-like 1	-2,074	9,90E-03
AFAP1L2	actin filament associated protein 1-like 2	-2,583	1,60E-03
AGAP2	ArfGAP with GTPase domain, ankyrin repeat and PH domain 2	-2,385	2,30E-03
AGBL3	ATP/GTP binding protein-like 3	-3,364	1,80E-03
AGER	advanced glycosylation end product-specific receptor	-4,432	3,00E-04
AGPAT5	1-acylglycerol-3-phosphate O-acyltransferase 5	3,203	5,70E-03
AGPAT9	1-acylglycerol-3-phosphate O-acyltransferase 9	4,275	1,00E-03
AGTR1	angiotensin II receptor, type 1	-2,843	4,80E-03
AHI1	Abelson helper integration site 1	3,446	5,80E-03
AIFM2	apoptosis-inducing factor, mitochondrion-associated, 2	4,602	3,55E-07
AIM1L	absent in melanoma 1-like	2,008	2,30E-03
AIMP1	aminoacyl tRNA synthetase complex-interacting multifunctional protein 1	3,164	1,00E-04
AK7	adenylate kinase 7	-5,200	1,40E-03
AKD1	adenylate kinase 9	-3,722	4,30E-03
AKAP1	A kinase (PRKA) anchor protein 1	3,180	6,00E-03
AKAP14	A kinase (PRKA) anchor protein 14	-4,486	2,20E-03
AKAP5	A kinase (PRKA) anchor protein 5	-2,385	3,50E-03
AKR1B10	aldo-keto reductase family 1, member B10 (aldose reductase)	2,601	4,10E-03
ALDH1A1	aldehyde dehydrogenase 1 family, member A1	-4,278	1,10E-03
ALG3	ALG3, alpha-1,3- mannosyltransferase	2,138	6,00E-04
ALKBH7	alkB, alkylation repair homolog 7 (E. coli)	2,128	6,00E-04
ALKBH8	alkB, alkylation repair homolog 8 (E. coli)	3,321	3,00E-04
ALPL	alkaline phosphatase, liver/bone/kidney	-2,224	9,80E-03
AMMECR1	Alport syndrome, mental retardation, midface hypoplasia and elliptocytosis chromosomal region gene 1	4,846	2,10E-03
AMPD2	adenosine monophosphate deaminase 2	2,204	1,00E-03
AMPD3	adenosine monophosphate deaminase 3	2,802	3,80E-03
AMPH	amphiphysin	-5,528	1,61E-05
AMT	aminomethyltransferase	-4,038	5,00E-04
ANGPT2	angiopoietin 2	12,089	7,00E-04
ANGPTL2	angiopoietin-like 2	-2,376	1,30E-03
ANGPTL6	angiopoietin-like 6	-7,143	1,82E-05
ANKRD5	ankyrin repeat and EF-hand domain containing 1	-4,967	5,80E-03
ANKRD1	ankyrin repeat domain 1 (cardiac muscle)	4,730	3,90E-05
ANKRD10	ankyrin repeat domain 10	-3,074	7,36E-05
ANKRD2	ankyrin repeat domain 2 (stretch responsive muscle)	2,388	2,00E-04
ANKS1A	ankyrin repeat and sterile alpha motif domain containing 1A	-2,386	2,00E-03
ANKS6	ankyrin repeat and sterile alpha motif domain containing 6	2,002	2,80E-03
ANXA11	annexin A11	-2,016	2,00E-04
ANXA6	annexin A6	-3,695	2,00E-04
ANXA9	annexin A9	-3,472	3,00E-04
AOC3	amine oxidase, copper containing 3	-3,134	3,00E-04
AP1S3	adaptor-related protein complex 1, sigma 3 subunit	2,525	7,00E-03
AP3B2	adaptor-related protein complex 3, beta 2 subunit	-2,222	5,00E-04
AP4S1	adaptor-related protein complex 4, sigma 1 subunit	2,246	6,30E-03
APCDD1	adenomatosis polyposis coli down-regulated 1	-4,933	4,00E-04
APEX1	APEX nuclease (multifunctional DNA repair enzyme) 1	2,212	4,00E-04
APLF	aprataxin and PNKP like factor	-2,705	2,00E-04
APLNR	apelin receptor	-14,407	4,38E-05
AQP11	aquaporin 11	-2,397	5,70E-03
AQR	aquarius intron-binding spliceosomal factor	2,178	5,90E-03
ARAP3	ArfGAP with RhoGAP domain, ankyrin repeat and PH domain 3	-5,093	2,63E-05
ARF5	ADP-ribosylation factor 5	-2,181	1,00E-03
ARF6	ADP-ribosylation factor 6	3,310	1,48E-05
ARFGAP3	ADP-ribosylation factor GTPase activating protein 3	2,206	5,00E-03
ARFGEF2	ADP-ribosylation factor guanine nucleotide-exchange factor 2 (brefeldin A-inhibited)	2,421	4,50E-03
ARG1	arginase 1	3,015	3,10E-03
ARG2	arginase 2	8,127	4,70E-05
ARGLU1	arginine and glutamate rich 1	-2,489	3,00E-04
ARHGAP22	Rho GTPase activating protein 22	-2,100	1,30E-03
ARHGAP25	Rho GTPase activating protein 25	-4,654	1,00E-04
ARHGAP33	Rho GTPase activating protein 33	-2,201	4,60E-03
ARHGEF10	Rho guanine nucleotide exchange factor (GEF) 10	-3,688	1,20E-03
ARHGEF15	Rho guanine nucleotide exchange factor (GEF) 15	-4,441	8,02E-05
ARHGEF25	Rho guanine nucleotide exchange factor (GEF) 25	-8,616	4,00E-04
ARHGEF3	Rho guanine nucleotide exchange factor (GEF) 3	-2,553	1,10E-03
ARHGEF33	Rho guanine nucleotide exchange factor (GEF) 33	-2,064	9,80E-03
ARHGEF5	Rho guanine nucleotide exchange factor (GEF) 5	2,203	3,50E-03
ARIH1	ariadne RBR E3 ubiquitin protein ligase 1	2,134	6,00E-03
ARL1	ADP-ribosylation factor-like 1	2,051	5,50E-03
ARL14EP	ADP-ribosylation factor-like 14 effector protein	2,850	6,00E-04
ARL4D	ADP-ribosylation factor-like 4D	-8,559	2,00E-04
ARL8A	ADP-ribosylation factor-like 8A	2,426	2,00E-04
ARL8B	ADP-ribosylation factor-like 8B	2,126	2,60E-03
ARMC8	armadillo repeat containing 8	2,318	5,90E-03
ARMCX2	armadillo repeat containing, X-linked 2	-2,654	4,70E-03
ARRB1	arrestin, beta 1	-3,215	2,20E-03
ARSG	arylsulfatase G	-2,012	2,80E-03
ARSJ	arylsulfatase family, member J	3,156	5,00E-04
ARVCF	armadillo repeat gene deleted in velocardiofacial syndrome	-3,314	1,60E-03
ASB9	ankyrin repeat and SOCS box containing 9	-3,376	2,00E-04
ASNS	asparagine synthetase (glutamine-hydrolyzing)	2,559	1,30E-03
ASPN	asporin	-3,585	3,70E-03
ASRGL1	asparaginase like 1	2,398	2,00E-03
ATF3	activating transcription factor 3	5,679	1,70E-03
ATF4	activating transcription factor 4	2,637	8,00E-04
ATF6	activating transcription factor 6	4,158	6,00E-04
ATG12	autophagy related 12	2,060	9,60E-03
ATG16L1	autophagy related 16-like 1 (S. cerevisiae)	2,396	5,40E-03
ATG4A	autophagy related 4A, cysteine peptidase	2,103	2,10E-03
ATG4D	autophagy related 4D, cysteine peptidase	2,693	5,00E-04
ATG5	autophagy related 5	2,496	1,40E-03
ATHL1	ATH1, acid trehalase-like 1 (yeast)	-2,234	7,60E-03
ATIC	5-aminoimidazole-4-carboxamide ribonucleotide formyltransferase/IMP cyclohydrolase	3,492	5,00E-04
ATL1	atlastin GTPase 1	-2,886	1,00E-03
ATOH8	atonal homolog 8 (Drosophila)	-2,704	1,30E-03
ATP10A	ATPase, class V, type 10A	2,947	1,00E-04
ATP13A2	ATPase type 13A2	-2,559	2,70E-03
ATP13A5	ATPase type 13A5	-4,472	3,00E-03
ATP1B2	ATPase, Na+/K+ transporting, beta 2 polypeptide	-2,978	6,70E-03
ATP1B3	ATPase, Na+/K+ transporting, beta 3 polypeptide	3,394	1,89E-05
ATP2A3	ATPase, Ca++ transporting, ubiquitous	-2,773	6,40E-03
ATP5G1	ATP synthase, H+ transporting, mitochondrial Fo complex, subunit C1 (subunit 9)	2,086	1,60E-03
ATP6V0A2	ATPase, H+ transporting, lysosomal V0 subunit a2	2,938	1,80E-03
ATP6V0D2	ATPase, H+ transporting, lysosomal 38kDa, V0 subunit d2	21,010	2,00E-04
ATP6V1A	ATPase, H+ transporting, lysosomal 70kDa, V1 subunit A	4,964	2,00E-03
ATP6V1C1	ATPase, H+ transporting, lysosomal 42kDa, V1 subunit C1	3,078	9,00E-04
ATP6V1C2	ATPase, H+ transporting, lysosomal 42kDa, V1 subunit C2	-2,740	1,80E-03
ATP8B1	ATPase, aminophospholipid transporter, class I, type 8B, member 1	4,028	4,30E-03
ATRIP	ATR interacting protein	2,526	3,00E-04
ATRNL1	attractin-like 1	-2,120	1,30E-03
ATXN2	ataxin 2	2,323	3,00E-03
AVL9	AVL9 homolog (S. cerevisiase)	2,252	7,70E-03
AVP	arginine vasopressin	4,893	6,00E-04
AVPI1	arginine vasopressin-induced 1	3,885	7,00E-05
AXIN2	axin 2	-3,625	2,00E-04
AZIN1	antizyme inhibitor 1	2,471	1,80E-03
B2M	beta-2-microglobulin	-2,583	8,00E-04
B3GNT7	UDP-GlcNAc:betaGal beta-1,3-N-acetylglucosaminyltransferase 7	-2,949	2,40E-03
BAI2	brain-specific angiogenesis inhibitor 2	-2,491	8,00E-04
BAI3	brain-specific angiogenesis inhibitor 3	-2,941	7,00E-04
BAIAP2L1	BAI1-associated protein 2-like 1	2,640	9,00E-04
BATF2	basic leucine zipper transcription factor, ATF-like 2	-2,224	1,00E-03
BAX	BCL2-associated X protein	2,717	3,00E-04
BAZ1A	bromodomain adjacent to zinc finger domain, 1A	3,734	1,00E-03
BCAM	basal cell adhesion molecule (Lutheran blood group)	-4,290	1,00E-04
BCAR3	breast cancer anti-estrogen resistance 3	2,042	2,20E-03
BCCIP	BRCA2 and CDKN1A interacting protein	2,153	2,00E-04
BCHE	butyrylcholinesterase	-2,326	1,00E-03
BCL2L13	BCL2-like 13 (apoptosis facilitator)	3,402	7,70E-03
BCL3	B-cell CLL/lymphoma 3	2,663	2,80E-03
BCL6	B-cell CLL/lymphoma 6	2,578	3,00E-03
BCL6B	B-cell CLL/lymphoma 6, member B	-2,350	5,10E-03
BDH1	3-hydroxybutyrate dehydrogenase, type 1	2,299	8,00E-04
BDKRB1	bradykinin receptor B1	9,882	4,00E-04
BDNF	brain-derived neurotrophic factor	2,467	4,30E-03
BEND5	BEN domain containing 5	-3,342	8,00E-04
BEST2	bestrophin 2	-3,758	1,70E-03
BFAR	bifunctional apoptosis regulator	2,046	1,50E-03
BGLAP	bone gamma-carboxyglutamate (gla) protein	-3,101	7,50E-03
BGN	biglycan	-2,841	3,00E-04
BIRC3	baculoviral IAP repeat containing 3	53,728	2,48E-05
BLOC1S2	biogenesis of lysosomal organelles complex-1, subunit 2	3,507	7,84E-05
BMP1	bone morphogenetic protein 1	-2,052	4,70E-03
BMPER	BMP binding endothelial regulator	-2,927	7,60E-03
BMS1	BMS1 ribosome biogenesis factor	2,713	1,60E-03
BNIP1	BCL2/adenovirus E1B 19kDa interacting protein 1	6,444	4,28E-05
BRAF	B-Raf proto-oncogene, serine/threonine kinase	2,317	6,90E-03
BRIX1	BRX1, biogenesis of ribosomes, homolog (S. cerevisiae)	3,302	5,86E-05
BSCL2	Berardinelli-Seip congenital lipodystrophy 2 (seipin)	-2,574	4,10E-03
BTBD10	BTB (POZ) domain containing 10	2,343	8,00E-04
BTBD19	BTB (POZ) domain containing 19	5,302	1,60E-05
BTD	biotinidase	-2,253	7,00E-04
BTF3L4	basic transcription factor 3-like 4	2,454	1,00E-04
BTG2	BTG family, member 2	7,375	3,50E-03
BTG3	BTG family, member 3	2,976	3,17E-05
BYSL	bystin-like	5,406	3,41E-05
C10orf2	chromosome 10 open reading frame 2	2,499	5,60E-03
C11orf63	chromosome 11 open reading frame 63	-2,078	7,90E-03
C12orf4	chromosome 12 open reading frame 4	2,236	8,10E-03
C12orf43	chromosome 12 open reading frame 43	2,194	9,00E-04
C12orf5	chromosome 12 open reading frame 5	11,301	2,00E-04
C14orf119	chromosome 14 open reading frame 119	2,447	1,80E-03
C15orf27	chromosome 15 open reading frame 27	3,574	5,70E-03
C16orf93	chromosome 16 open reading frame 93	-3,620	6,70E-03
C16orf96	chromosome 16 open reading frame 96	-2,487	1,00E-03
C17orf58	chromosome 17 open reading frame 58	-5,405	6,00E-04
C1orf116	chromosome 1 open reading frame 116	-2,906	2,90E-03
C1orf162	chromosome 1 open reading frame 162	2,639	6,00E-03
C1orf167	chromosome 1 open reading frame 167	-2,228	1,90E-03
C1orf27	chromosome 1 open reading frame 27	2,724	6,00E-04
C1orf54	chromosome 1 open reading frame 54	-6,784	3,00E-04
C1QTNF3	C1q and tumor necrosis factor related protein 3	-3,579	9,00E-04
C1QTNF4	C1q and tumor necrosis factor related protein 4	-4,696	6,90E-03
C1R	complement component 1, r subcomponent	2,356	1,20E-03
C1RL	complement component 1, r subcomponent-like	2,163	2,50E-03
C1S	complement component 1, s subcomponent	3,078	4,10E-03
C20orf24	chromosome 20 open reading frame 24	2,631	2,42E-05
C20orf27	chromosome 20 open reading frame 27	2,319	7,60E-05
C2orf40	chromosome 2 open reading frame 40	-32,645	1,00E-04
C2orf47	chromosome 2 open reading frame 47	2,708	1,00E-04
C2orf88	chromosome 2 open reading frame 88	-3,098	1,40E-03
C3orf80	chromosome 3 open reading frame 80	-3,115	6,20E-03
C6orf165	chromosome 6 open reading frame 165	-2,538	9,50E-03
C6orf201	chromosome 6 open reading frame 201	-3,053	7,00E-04
C7orf25	chromosome 7 open reading frame 25	2,196	4,20E-03
C8orf48	chromosome 8 open reading frame 48	4,175	1,10E-03
C9orf41	chromosome 9 open reading frame 41	3,129	8,00E-04
C9orf9	chromosome 9 open reading frame 9	-4,030	3,80E-03
CA12	carbonic anhydrase XII	4,937	3,30E-03
CA4	carbonic anhydrase IV	-14,724	5,00E-04
CACNA1C	calcium channel, voltage-dependent, L type, alpha 1C subunit	-2,315	1,80E-03
CACNA1D	calcium channel, voltage-dependent, L type, alpha 1D subunit	-3,967	9,07E-05
CACNA1G	calcium channel, voltage-dependent, T type, alpha 1G subunit	-2,642	6,91E-05
CACNB1	calcium channel, voltage-dependent, beta 1 subunit	3,010	1,00E-04
CACNB3	calcium channel, voltage-dependent, beta 3 subunit	-2,519	5,00E-04
CAD	carbamoyl-phosphate synthetase 2, aspartate transcarbamylase, and dihydroorotase	2,821	4,00E-04
CALCOCO1	calcium binding and coiled-coil domain 1	-4,205	1,22E-05
CALCRL	calcitonin receptor-like	-6,335	1,30E-03
CAMK1	calcium/calmodulin-dependent protein kinase I	-2,777	5,00E-03
CAMK1G	calcium/calmodulin-dependent protein kinase IG	-6,796	3,09E-05
CAMK2G	calcium/calmodulin-dependent protein kinase II gamma	-2,006	7,20E-03
CAPN3	calpain 3, (p94)	-3,051	9,00E-04
CAPNS2	calpain, small subunit 2	-3,587	4,00E-04
CARD10	caspase recruitment domain family, member 10	-3,396	1,00E-04
CARHSP1	calcium regulated heat stable protein 1, 24kDa	-2,105	2,00E-03
CASP5	caspase 5, apoptosis-related cysteine peptidase	3,794	2,40E-03
CASS4	Cas scaffolding protein family member 4	-4,336	1,00E-04
CASZ1	castor zinc finger 1	-2,261	4,60E-03
CAV1	caveolin 1, caveolae protein, 22kDa	-6,282	3,10E-05
CAV3	caveolin 3	-6,301	5,27E-05
CBLL1	Cbl proto-oncogene-like 1, E3 ubiquitin protein ligase	2,767	3,60E-03
CC2D1B	coiled-coil and C2 domain containing 1B	2,941	1,00E-04
CC2D2A	coiled-coil and C2 domain containing 2A	-2,060	1,40E-03
CCDC102A	coiled-coil domain containing 102A	-2,414	7,80E-03
CCDC109B	coiled-coil domain containing 109B	4,307	2,85E-05
CCDC113	coiled-coil domain containing 113	-3,773	7,10E-03
CCDC134	coiled-coil domain containing 134	2,360	4,50E-03
CCDC152	coiled-coil domain containing 152	-4,532	7,00E-04
CCDC160	coiled-coil domain containing 160	2,450	5,00E-04
C12orf68	coiled-coil domain containing 184	-3,422	1,90E-03
CCDC28B	coiled-coil domain containing 28B	-2,831	5,70E-03
CCDC3	coiled-coil domain containing 3	-3,473	4,40E-03
CCDC58	coiled-coil domain containing 58	3,625	9,94E-05
CCDC59	coiled-coil domain containing 59	2,000	5,20E-03
CCDC69	coiled-coil domain containing 69	-2,654	7,00E-04
CCDC81	coiled-coil domain containing 81	-2,646	3,00E-03
CCDC86	coiled-coil domain containing 86	3,996	8,00E-04
CCDC88C	coiled-coil domain containing 88C	-2,116	1,00E-03
CCDC93	coiled-coil domain containing 93	2,930	8,40E-03
CCL2	chemokine (C-C motif) ligand 2	148,355	1,20E-05
CCL25	chemokine (C-C motif) ligand 25	-2,154	1,70E-03
C20orf160	cerebral cavernous malformation 2-like	-6,369	5,39E-06
CCNC	cyclin C	2,601	5,10E-03
CCNE2	cyclin E2	-2,196	6,90E-03
CCNJ	cyclin J	2,934	4,60E-03
CCNJL	cyclin J-like	-2,563	1,70E-03
CCNK	cyclin K	2,559	1,90E-03
CCNYL1	cyclin Y-like 1	4,337	3,60E-03
CCRN4L	CCR4 carbon catabolite repression 4-like (S. cerevisiae)	2,885	4,00E-04
CCT2	chaperonin containing TCP1, subunit 2 (beta)	2,694	5,00E-04
CCT3	chaperonin containing TCP1, subunit 3 (gamma)	2,394	3,00E-04
CCT4	chaperonin containing TCP1, subunit 4 (delta)	2,754	3,00E-04
CCT5	chaperonin containing TCP1, subunit 5 (epsilon)	2,180	9,55E-05
CCT6	chaperonin containing TCP1, subunit 6A (zeta 1)	2,267	9,60E-03
CCT7	chaperonin containing TCP1, subunit 7 (eta)	2,226	9,80E-05
CD1D	CD1d molecule	-3,172	3,30E-03
CD2	CD2 molecule	-2,012	5,00E-04
CD207	CD207 molecule, langerin	2,737	5,00E-03
CD300LG	CD300 molecule-like family member g	-22,293	1,39E-05
CD320	CD320 molecule	2,376	3,20E-03
CD34	CD34 molecule	-2,420	4,00E-04
CD3E	CD3e molecule, epsilon (CD3-TCR complex)	-2,097	4,70E-03
CD3EAP	CD3e molecule, epsilon associated protein	4,390	2,31E-05
CD59	CD59 molecule, complement regulatory protein	-4,727	8,23E-05
CD68	CD68 molecule	2,419	1,10E-03
CD74	CD74 molecule, major histocompatibility complex, class II invariant chain	-4,348	2,00E-04
CD79B	CD79b molecule, immunoglobulin-associated beta	-2,790	4,90E-03
CD81	CD81 molecule	-2,896	1,36E-05
CD82	CD82 molecule	-2,820	4,00E-04
CD8B	CD8b molecule	6,184	2,31E-05
CD9	CD9 molecule	-2,416	1,70E-03
CD93	CD93 molecule	-8,611	3,30E-06
CDC25B	cell division cycle 25B	-2,638	4,00E-03
CDCA7	cell division cycle associated 7	-2,257	8,00E-04
CDCA8	cell division cycle associated 8	-2,195	4,70E-03
CDH5	cadherin 5, type 2 (vascular endothelium)	-3,826	4,20E-03
CDHR3	cadherin-related family member 3	-4,665	2,80E-03
CDK15	cyclin-dependent kinase 15	-2,119	4,20E-03
CDK5RAP1	CDK5 regulatory subunit associated protein 1	2,162	7,50E-03
CDKAL1	CDK5 regulatory subunit associated protein 1-like 1	3,624	1,40E-03
CDKL1	cyclin-dependent kinase-like 1 (CDC2-related kinase)	-3,434	3,00E-04
CDKL2	cyclin-dependent kinase-like 2 (CDC2-related kinase)	-2,368	9,00E-04
CDKN1A	cyclin-dependent kinase inhibitor 1A (p21, Cip1)	18,876	2,69E-06
CDKN1B	cyclin-dependent kinase inhibitor 1B (p27, Kip1)	-3,176	2,00E-04
CDKN2AIP	CDKN2A interacting protein	2,350	3,80E-03
CDKN2C	cyclin-dependent kinase inhibitor 2C (p18, inhibits CDK4)	-5,431	2,80E-03
CEACAM21	carcinoembryonic antigen-related cell adhesion molecule 21	4,506	3,90E-03
CEBPB	CCAAT/enhancer binding protein (C/EBP), beta	2,481	2,00E-04
CEBPG	CCAAT/enhancer binding protein (C/EBP), gamma	2,689	1,30E-03
CEBPZ	CCAAT/enhancer binding protein (C/EBP), zeta	2,393	2,40E-03
KIAA1199	cell migration inducing protein, hyaluronan binding	4,458	2,20E-03
CENPF	centromere protein F, 350/400kDa	-2,328	3,50E-03
CEP112	centrosomal protein 112kDa	-2,379	1,00E-04
CEP250	centrosomal protein 250kDa	2,218	3,34E-05
CEP68	centrosomal protein 68kDa	-2,054	4,30E-03
CEP72	centrosomal protein 72kDa	-4,104	8,93E-05
CEP76	centrosomal protein 76kDa	2,533	1,00E-03
CEP78	centrosomal protein 78kDa	2,078	1,00E-03
CERCAM	cerebral endothelial cell adhesion molecule	-3,084	1,10E-03
CERKL	ceramide kinase-like	-2,246	2,40E-03
CETP	cholesteryl ester transfer protein, plasma	4,751	3,60E-03
C12orf55	cilia and flagella associated 54	-2,215	4,60E-03
TTC18	cilia and flagella associated protein 70	-2,466	9,20E-03
CFL2	cofilin 2 (muscle)	3,353	1,10E-03
CGN	cingulin	-2,170	2,40E-03
CGNL1	cingulin-like 1	-4,137	1,30E-03
CHGB	chromogranin B (secretogranin 1)	-2,248	4,20E-03
CHI3L1	chitinase 3-like 1 (cartilage glycoprotein-39)	9,615	1,70E-03
CHI3L2	chitinase 3-like 2	10,316	1,20E-03
CHMP2B	charged multivesicular body protein 2B	2,704	1,00E-04
CHORDC1	cysteine and histidine-rich domain (CHORD) containing 1	3,093	7,00E-04
CHP2	calcineurin-like EF-hand protein 2	-4,116	5,60E-03
CHRM1	cholinergic receptor, muscarinic 1	-3,901	3,30E-03
CHST1	carbohydrate (keratan sulfate Gal-6) sulfotransferase 1	-3,188	3,00E-04
CHST12	carbohydrate (chondroitin 4) sulfotransferase 12	-2,012	5,30E-03
CHST2	carbohydrate (N-acetylglucosamine-6-O) sulfotransferase 2	-2,482	4,20E-03
CHST7	carbohydrate (N-acetylglucosamine 6-O) sulfotransferase 7	-6,625	5,31E-06
C1orf51	circadian associated repressor of transcription	-3,635	4,00E-04
CINP	cyclin-dependent kinase 2 interacting protein	4,464	5,00E-04
CIRH1A	cirrhosis, autosomal recessive 1A (cirhin)	3,634	8,00E-04
CISD2	CDGSH iron sulfur domain 2	3,297	2,00E-04
CIT	citron rho-interacting serine/threonine kinase	-2,564	5,95E-06
CITED1	Cbp/p300-interacting transactivator, with Glu/Asp-rich carboxy-terminal domain, 1	-3,343	4,40E-03
CLDN1	claudin 1	3,716	7,30E-03
CLDN4	claudin 4	3,166	2,00E-03
CLDN7	claudin 7	2,864	2,00E-04
CLEC14A	C-type lectin domain family 14, member A	-4,514	2,00E-04
CLEC1B	C-type lectin domain family 1, member B	-2,375	9,00E-04
CMBL	carboxymethylenebutenolidase homolog (Pseudomonas)	-3,346	3,60E-03
CMKLR1	chemokine-like receptor 1	-3,174	7,00E-04
C3orf26	cms1 ribosomal small subunit homolog (yeast)	3,014	1,00E-03
CMTM8	CKLF-like MARVEL transmembrane domain containing 8	-4,583	5,00E-04
CNGA2	cyclic nucleotide gated channel alpha 2	-5,212	1,00E-04
CNIH4	cornichon family AMPA receptor auxiliary protein 4	2,155	3,20E-03
CNRIP1	cannabinoid receptor interacting protein 1	-2,839	4,10E-03
CNTN3	contactin 3 (plasmacytoma associated)	-3,170	3,00E-04
CNTRL	centriolin	2,112	6,10E-03
C1orf31	cytochrome c oxidase assembly factor 6 homolog (S. cerevisiae)	2,173	2,90E-03
SELRC1	cytochrome c oxidase assembly factor 7 (putative)	2,441	7,30E-03
COCH	cochlin	8,898	8,30E-05
COL12A1	collagen, type XII, alpha 1	3,009	2,20E-03
COL13A1	collagen, type XIII, alpha 1	-8,213	7,88E-06
COL14A1	collagen, type XIV, alpha 1	-2,728	1,90E-03
COL15A1	collagen, type XV, alpha 1	-3,162	3,00E-04
COL16A1	collagen, type XVI, alpha 1	-5,087	6,00E-04
COL1A2	collagen, type I, alpha 2	-2,624	3,90E-03
COL21A1	collagen, type XXI, alpha 1	-4,251	4,00E-03
COL23A1	collagen, type XXIII, alpha 1	-8,191	6,91E-05
COL27A1	collagen, type XXVII, alpha 1	-3,453	7,84E-05
COL3A1	collagen, type III, alpha 1	-2,495	5,20E-03
COL4A5	collagen, type IV, alpha 5	-2,575	5,40E-03
COL4A6	collagen, type IV, alpha 6	-2,399	8,70E-03
COL6A1	collagen, type VI, alpha 1	-3,034	3,53E-05
COL6A2	collagen, type VI, alpha 2	-4,885	1,00E-04
COL6A3	collagen, type VI, alpha 3	-2,294	1,40E-03
COL9A2	collagen, type IX, alpha 2	-2,951	4,00E-04
COLEC10	collectin sub-family member 10 (C-type lectin)	-15,835	2,00E-04
COLEC11	collectin sub-family member 11	-5,719	8,15E-05
COLEC12	collectin sub-family member 12	-5,068	2,00E-04
GLT25D2	collagen beta(1-O)galactosyltransferase 2	-3,812	2,70E-03
COMTD1	catechol-O-methyltransferase domain containing 1	2,964	8,00E-04
COPS4	COP9 signalosome subunit 4	2,214	3,00E-04
COPS5	COP9 signalosome subunit 5	2,370	2,00E-04
COPS7B	COP9 signalosome subunit 7B	3,254	1,10E-03
COPZ2	coatomer protein complex, subunit zeta 2	-2,501	8,40E-03
COQ2	coenzyme Q2 4-hydroxybenzoate polyprenyltransferase	2,750	4,00E-04
COQ6	coenzyme Q6 monooxygenase	3,397	2,00E-04
COQ9	coenzyme Q9	2,059	2,20E-03
CORO2B	coronin, actin binding protein, 2B	-9,112	5,87E-05
CORO6	coronin 6	-3,947	1,00E-03
COX18	COX18 cytochrome C oxidase assembly factor	4,914	9,11E-05
COX4I1	cytochrome c oxidase subunit IV isoform 1	-2,062	2,10E-03
COX4I2	cytochrome c oxidase subunit IV isoform 2 (lung)	-8,434	2,00E-04
COX7A1	cytochrome c oxidase subunit VIIa polypeptide 1 (muscle)	-4,330	4,00E-04
CPED1	cadherin-like and PC-esterase domain containing 1	-2,016	1,00E-02
CREB3L1	cAMP responsive element binding protein 3-like 1	3,512	8,00E-04
CREM	cAMP responsive element modulator	2,267	9,50E-03
CRHBP	corticotropin releasing hormone binding protein	4,188	8,80E-03
CRISPLD1	cysteine-rich secretory protein LCCL domain containing 1	-3,232	5,00E-04
CRLS1	cardiolipin synthase 1	2,229	1,00E-04
CROCC	ciliary rootlet coiled-coil, rootletin	-2,087	8,80E-03
CRTAC1	cartilage acidic protein 1	-2,350	2,60E-03
CRTAP	cartilage associated protein	-2,003	3,80E-03
CRY1	cryptochrome circadian clock 1	2,989	2,00E-03
CRYAB	crystallin, alpha B	-2,572	3,70E-03
CRYM	crystallin, mu	-9,448	2,00E-04
CSF3	colony stimulating factor 3 (granulocyte)	17,090	2,30E-03
CSGALNACT1	chondroitin sulfate N-acetylgalactosaminyltransferase 1	-2,907	3,10E-03
CSNK1G1	casein kinase 1, gamma 1	2,631	1,20E-03
CST3	cystatin C	-2,801	8,00E-04
CSTF2	cleavage stimulation factor, 3' pre-RNA, subunit 2, 64kDa	2,954	1,30E-03
CTDSP1	CTD (carboxy-terminal domain, RNA polymerase II, polypeptide A) small phosphatase 1	-2,537	4,00E-04
CTH	cystathionine gamma-lyase	3,103	3,00E-04
CTHRC1	collagen triple helix repeat containing 1	-4,022	7,90E-03
CTPS1	CTP synthase 1	3,370	1,00E-04
CTSF	cathepsin F	-4,794	2,00E-04
CTSK	cathepsin K	5,440	6,96E-05
CTSZ	cathepsin Z	-2,111	1,10E-03
CXCL10	chemokine (C-X-C motif) ligand 10	7,582	2,20E-03
CXCL16	chemokine (C-X-C motif) ligand 16	2,364	3,10E-03
IL8	chemokine (C-X-C motif) ligand 8	37,831	2,63E-05
CXCR4	chemokine (C-X-C motif) receptor 4	-2,963	8,70E-03
CXorf36	chromosome X open reading frame 36	-4,903	3,00E-04
CYB561	cytochrome b561	-4,447	2,00E-04
CYB5R3	cytochrome b5 reductase 3	-2,816	1,00E-04
CYP1A1	cytochrome P450, family 1, subfamily A, polypeptide 1	-17,727	2,00E-04
CYP26B1	cytochrome P450, family 26, subfamily B, polypeptide 1	-3,197	5,50E-03
CYP27A1	cytochrome P450, family 27, subfamily A, polypeptide 1	-3,164	1,80E-03
CYP27C1	cytochrome P450, family 27, subfamily C, polypeptide 1	2,081	1,40E-03
CYP4B1	cytochrome P450, family 4, subfamily B, polypeptide 1	-5,627	2,58E-05
CYP4X1	cytochrome P450, family 4, subfamily X, polypeptide 1	-3,188	2,50E-03
CYS1	cystin 1	-2,631	6,20E-03
CYYR1	cysteine/tyrosine-rich 1	-2,251	3,50E-03
DACH1	dachshund family transcription factor 1	-4,296	2,00E-04
DACT1	dishevelled-binding antagonist of beta-catenin 1	-2,090	2,60E-03
DAGLB	diacylglycerol lipase, beta	2,531	4,17E-05
DAP	death-associated protein	-2,556	6,50E-03
DBN1	drebrin 1	-2,542	1,60E-03
DCAF13	DDB1 and CUL4 associated factor 13	2,828	1,00E-04
DCHS1	dachsous cadherin-related 1	-2,169	1,80E-03
DCLK2	doublecortin-like kinase 2	9,576	1,00E-04
DCLK3	doublecortin-like kinase 3	-4,490	1,00E-04
DCUN1D3	DCN1, defective in cullin neddylation 1, domain containing 3	2,339	3,50E-03
DCUN1D5	DCN1, defective in cullin neddylation 1, domain containing 5	2,354	9,80E-05
DDB2	damage-specific DNA binding protein 2, 48kDa	3,057	2,79E-05
DDI2	DNA-damage inducible 1 homolog 2 (S. cerevisiae)	2,214	9,10E-03
DDIT3	DNA-damage-inducible transcript 3	9,341	1,66E-06
DDIT4	DNA-damage-inducible transcript 4	-3,999	8,00E-04
DDX1	DEAD (Asp-Glu-Ala-Asp) box helicase 1	2,076	2,30E-03
DDX10	DEAD (Asp-Glu-Ala-Asp) box polypeptide 10	2,111	4,20E-03
DDX11	DEAD/H (Asp-Glu-Ala-Asp/His) box helicase 11	-2,480	2,80E-03
DDX17	DEAD (Asp-Glu-Ala-Asp) box helicase 17	-2,434	3,80E-03
DDX23	DEAD (Asp-Glu-Ala-Asp) box polypeptide 23	2,022	4,00E-04
DDX27	DEAD (Asp-Glu-Ala-Asp) box polypeptide 27	2,228	4,86E-05
DDX31	DEAD (Asp-Glu-Ala-Asp) box polypeptide 31	2,677	9,00E-04
DDX39A	DEAD (Asp-Glu-Ala-Asp) box polypeptide 39A	-3,916	9,00E-04
DDX47	DEAD (Asp-Glu-Ala-Asp) box polypeptide 47	2,822	6,00E-04
DDX51	DEAD (Asp-Glu-Ala-Asp) box polypeptide 51	2,362	1,80E-03
DDX52	DEAD (Asp-Glu-Ala-Asp) box polypeptide 52	4,067	6,20E-03
DDX55	DEAD (Asp-Glu-Ala-Asp) box polypeptide 55	2,085	1,20E-03
DDX56	DEAD (Asp-Glu-Ala-Asp) box helicase 56	2,280	6,68E-05
DDX58	DEAD (Asp-Glu-Ala-Asp) box polypeptide 58	2,461	7,70E-03
DERL3	derlin 3	-4,910	1,40E-03
DGAT2	diacylglycerol O-acyltransferase 2	3,611	1,60E-03
DGKB	diacylglycerol kinase, beta 90kDa	-3,046	1,10E-03
DHODH	dihydroorotate dehydrogenase (quinone)	2,743	2,00E-04
DHRS3	dehydrogenase/reductase (SDR family) member 3	-2,723	7,70E-03
DHX35	DEAH (Asp-Glu-Ala-His) box polypeptide 35	2,414	7,70E-03
DHX37	DEAH (Asp-Glu-Ala-His) box polypeptide 37	4,393	1,54E-05
DHX38	DEAH (Asp-Glu-Ala-His) box polypeptide 38	2,280	4,80E-03
DISP1	dispatched homolog 1 (Drosophila)	-2,789	2,30E-03
DKC1	dyskeratosis congenita 1, dyskerin	2,998	4,10E-03
DKK1	dickkopf WNT signaling pathway inhibitor 1	34,030	7,57E-05
DLEU7	deleted in lymphocytic leukemia, 7	-2,019	2,00E-03
DLK1	delta-like 1 homolog (Drosophila)	-4,976	4,10E-03
DLL1	delta-like 1 (Drosophila)	-3,160	9,80E-03
DLL4	delta-like 4 (Drosophila)	-4,529	6,00E-04
DNAH5	dynein, axonemal, heavy chain 5	-2,882	2,80E-03
DNAH9	dynein, axonemal, heavy chain 9	-3,174	3,80E-03
DNAI1	dynein, axonemal, intermediate chain 1	-4,780	1,00E-03
DNAJA2	DnaJ (Hsp40) homolog, subfamily A, member 2	2,193	1,50E-03
DNAJC11	DnaJ (Hsp40) homolog, subfamily C, member 11	2,284	2,00E-04
DNAJC2	DnaJ (Hsp40) homolog, subfamily C, member 2	2,729	1,00E-04
DNAJC21	DnaJ (Hsp40) homolog, subfamily C, member 21	2,605	1,30E-03
DNASE1L3	deoxyribonuclease I-like 3	-2,694	7,70E-03
DOCK10	dedicator of cytokinesis 10	-2,066	2,80E-03
DOCK11	dedicator of cytokinesis 11	2,034	4,60E-03
DOK4	docking protein 4	-2,900	4,00E-04
DOLPP1	dolichyldiphosphatase 1	2,163	3,70E-03
DPEP1	dipeptidase 1 (renal)	-3,977	4,00E-04
DPH1	diphthamide biosynthesis 1	2,585	1,40E-03
DPH2	DPH2 homolog (S. cerevisiae)	2,728	1,30E-03
DPH5	diphthamide biosynthesis 5	2,539	1,60E-03
DPM1	dolichyl-phosphate mannosyltransferase polypeptide 1, catalytic subunit	2,122	3,27E-05
DPT	dermatopontin	-2,042	5,60E-03
DPYSL2	dihydropyrimidinase-like 2	-3,216	1,10E-03
DQX1	DEAQ box RNA-dependent ATPase 1	3,613	3,00E-04
DRG1	developmentally regulated GTP binding protein 1	2,081	8,30E-05
DTNBP1	dystrobrevin binding protein 1	-3,171	1,10E-03
DUS2L	dihydrouridine synthase 2	2,021	1,60E-03
DUS4L	dihydrouridine synthase 4-like (S. cerevisiae)	2,010	3,90E-03
DUSP12	dual specificity phosphatase 12	3,778	6,00E-04
DUSP2	dual specificity phosphatase 2	6,917	1,10E-03
DUSP3	dual specificity phosphatase 3	2,604	8,40E-03
DUSP4	dual specificity phosphatase 4	5,770	6,00E-04
DUSP5	dual specificity phosphatase 5	4,322	6,10E-03
DUSP9	dual specificity phosphatase 9	-2,221	8,00E-04
DUT	deoxyuridine triphosphatase	-2,481	6,30E-03
DYDC2	DPY30 domain containing 2	-3,848	1,00E-02
DYNC2LI1	dynein, cytoplasmic 2, light intermediate chain 1	-2,091	9,00E-03
DYNLRB2	dynein, light chain, roadblock-type 2	-4,152	9,90E-03
E2F1	E2F transcription factor 1	-3,224	3,40E-03
E2F5	E2F transcription factor 5, p130-binding	2,341	2,60E-03
ECM2	extracellular matrix protein 2, female organ and adipocyte specific	-3,766	2,00E-04
ECSCR	endothelial cell surface expressed chemotaxis and apoptosis regulator	-2,288	5,20E-03
EDA2R	ectodysplasin A2 receptor	12,374	5,35E-05
EDEM1	ER degradation enhancer, mannosidase alpha-like 1	3,156	7,95E-05
EDN3	endothelin 3	-4,185	2,10E-03
EDNRB	endothelin receptor type B	-8,487	1,20E-03
EEF1A1	eukaryotic translation elongation factor 1 alpha 1	-2,166	5,70E-03
EEF1A1	eukaryotic translation elongation factor 1 alpha 1	-3,298	3,45E-05
EFCAB1	EF-hand calcium binding domain 1	-4,175	7,40E-03
EFCAB11	EF-hand calcium binding domain 11	-2,291	6,60E-03
EFHC1	EF-hand domain (C-terminal) containing 1	-2,992	5,90E-03
EFNB1	ephrin-B1	-3,566	2,00E-04
EFNB2	ephrin-B2	-3,248	4,00E-03
EFTUD2	elongation factor Tu GTP binding domain containing 2	2,242	2,00E-04
EGFLAM	EGF-like, fibronectin type III and laminin G domains	-3,113	7,00E-04
EGR2	early growth response 2	4,487	4,00E-04
EGR3	early growth response 3	3,894	4,60E-03
EIF1	eukaryotic translation initiation factor 1	2,136	2,23E-05
EIF2A	eukaryotic translation initiation factor 2A, 65kDa	2,314	2,10E-03
EIF2B3	eukaryotic translation initiation factor 2B, subunit 3 gamma, 58kDa	4,052	2,00E-04
EIF2B5	eukaryotic translation initiation factor 2B, subunit 5 epsilon, 82kDa	3,484	3,53E-05
EIF2D	eukaryotic translation initiation factor 2D	2,195	3,00E-04
EIF2S1	eukaryotic translation initiation factor 2, subunit 1 alpha, 35kDa	3,524	4,00E-04
EIF3B	eukaryotic translation initiation factor 3, subunit B	2,266	2,41E-05
EIF3D	eukaryotic translation initiation factor 3, subunit D	3,000	4,50E-06
EIF3J	eukaryotic translation initiation factor 3, subunit J	2,644	5,90E-03
EIF4A1	eukaryotic translation initiation factor 4A1	2,932	7,00E-04
EIF4A2	eukaryotic translation initiation factor 4A2	2,467	1,60E-03
EIF5AL1	eukaryotic translation initiation factor 5A-like 1	2,041	5,40E-05
ELF3	E74-like factor 3 (ets domain transcription factor, epithelial-specific )	2,944	3,00E-04
ELK3	ELK3, ETS-domain protein (SRF accessory protein 2)	-2,108	7,30E-03
ELOVL7	ELOVL fatty acid elongase 7	2,607	6,30E-03
ELP2	elongator acetyltransferase complex subunit 2	2,796	4,00E-04
ELP6	elongator acetyltransferase complex subunit 6	2,127	3,70E-03
EMCN	endomucin	-4,332	6,00E-04
EMID1	EMI domain containing 1	-2,027	3,00E-03
EMILIN1	elastin microfibril interfacer 1	-2,866	1,90E-03
EMILIN3	elastin microfibril interfacer 3	-2,474	6,00E-04
EML1	echinoderm microtubule associated protein like 1	-3,708	3,41E-05
EML3	echinoderm microtubule associated protein like 3	-3,306	1,55E-05
EML6	echinoderm microtubule associated protein like 6	-2,620	1,70E-03
EMP2	epithelial membrane protein 2	-3,443	8,22E-05
ENG	endoglin	-2,551	7,74E-05
ENHO	energy homeostasis associated	-2,925	3,80E-03
ENO3	enolase 3 (beta, muscle)	3,163	1,00E-04
ENPP2	ectonucleotide pyrophosphatase/phosphodiesterase 2	-8,637	3,09E-05
ENTPD1	ectonucleoside triphosphate diphosphohydrolase 1	-4,354	4,00E-04
EPB41L3	erythrocyte membrane protein band 4.1-like 3	-2,099	2,60E-03
EPHA1	EPH receptor A1	-2,040	2,30E-03
EPHA2	EPH receptor A2	2,528	7,20E-03
EPHA3	EPH receptor A3	-2,113	1,20E-03
EPHB4	EPH receptor B4	-3,152	7,74E-05
EPHX1	epoxide hydrolase 1, microsomal (xenobiotic)	-2,249	9,00E-04
EPHX2	epoxide hydrolase 2, cytoplasmic	-3,174	4,00E-04
EPHX4	epoxide hydrolase 4	2,245	2,20E-03
EPN3	epsin 3	-3,455	3,10E-03
EPRS	glutamyl-prolyl-tRNA synthetase	2,508	6,80E-03
ERAL1	Era-like 12S mitochondrial rRNA chaperone 1	2,311	7,00E-04
ERAP1	endoplasmic reticulum aminopeptidase 1	-2,182	8,40E-03
ERBB2	v-erb-b2 avian erythroblastic leukemia viral oncogene homolog 2	-2,165	2,50E-03
ERBB3	v-erb-b2 avian erythroblastic leukemia viral oncogene homolog 3	-2,061	9,30E-03
ERCC6	excision repair cross-complementation group 6	4,872	9,00E-04
ERO1L	ERO1-like (S. cerevisiae)	3,006	4,00E-04
ESAM	endothelial cell adhesion molecule	-2,813	2,00E-04
ESF1	ESF1, nucleolar pre-rRNA processing protein, homolog (S. cerevisiae)	2,403	4,90E-03
ESM1	endothelial cell-specific molecule 1	-2,692	2,70E-03
ESYT3	extended synaptotagmin-like protein 3	2,778	2,00E-03
ETF1	eukaryotic translation termination factor 1	2,445	3,20E-03
FAM176B	eva-1 homolog B (C. elegans)	-4,357	9,00E-04
EVPL	envoplakin	-4,540	6,60E-03
EXOSC10	exosome component 10	2,432	5,00E-05
EXOSC3	exosome component 3	2,204	4,00E-04
EXOSC5	exosome component 5	2,342	9,00E-04
EXOSC9	exosome component 9	2,204	6,00E-04
EZH2	enhancer of zeste 2 polycomb repressive complex 2 subunit	2,166	4,00E-03
F2R	coagulation factor II (thrombin) receptor	-2,739	7,00E-04
F3	coagulation factor III (thromboplastin, tissue factor)	3,812	1,98E-05
FAAH	fatty acid amide hydrolase	4,816	9,29E-05
FABP3	fatty acid binding protein 3, muscle and heart (mammary-derived growth inhibitor)	4,217	8,60E-03
FABP4	fatty acid binding protein 4, adipocyte	3,183	7,50E-03
FABP5	fatty acid binding protein 5 (psoriasis-associated)	3,220	8,90E-03
FADS3	fatty acid desaturase 3	2,954	3,51E-05
FAIM	Fas apoptotic inhibitory molecule	-2,175	1,30E-03
FAM105A	family with sequence similarity 105, member A	-3,328	3,80E-03
FAM109B	family with sequence similarity 109, member B	-2,368	4,00E-04
FAM115A	family with sequence similarity 115, member A	-2,697	5,00E-04
FAM117A	family with sequence similarity 117, member A	-5,898	5,00E-05
FAM118B	family with sequence similarity 118, member B	2,099	1,10E-03
FAM120B	family with sequence similarity 120B	-2,428	3,53E-05
FAM13C	family with sequence similarity 13, member C	-2,191	1,00E-04
FAM154B	family with sequence similarity 154, member B	-3,594	1,10E-03
FAM162B	family with sequence similarity 162, member B	-24,457	7,74E-05
FAM167B	family with sequence similarity 167, member B	-2,417	6,30E-03
FAM171A1	family with sequence similarity 171, member A1	-3,690	7,00E-04
FAM171A2	family with sequence similarity 171, member A2	-3,568	2,50E-03
FAM180B	family with sequence similarity 180, member B	-6,199	6,40E-03
FAM187A	family with sequence similarity 187, member A	-2,171	9,20E-03
FAM188B	family with sequence similarity 188, member B	-2,881	2,00E-04
FAM213A	family with sequence similarity 213, member A	-2,679	1,21E-05
FAM53B	family with sequence similarity 53, member B	-2,187	7,20E-03
FAM63A	family with sequence similarity 63, member A	-2,038	3,00E-04
FAM78A	family with sequence similarity 78, member A	-2,878	2,20E-03
FAM83E	family with sequence similarity 83, member E	-4,236	2,00E-04
FAM83G	family with sequence similarity 83, member G	4,481	1,00E-04
FAR1	fatty acyl CoA reductase 1	2,124	4,00E-03
FARSB	phenylalanyl-tRNA synthetase, beta subunit	3,067	4,25E-05
FASTKD3	FAST kinase domains 3	2,344	6,60E-03
FAXC	failed axon connections homolog (Drosophila)	-2,436	9,00E-04
FBF1	Fas (TNFRSF6) binding factor 1	-2,334	7,00E-04
FBLIM1	filamin binding LIM protein 1	-2,072	4,20E-03
FBLN2	fibulin 2	-3,845	2,00E-04
FBLN5	fibulin 5	-2,164	2,00E-04
FBN2	fibrillin 2	-2,144	2,00E-03
FBXO15	F-box protein 15	-3,127	4,70E-03
FBXO17	F-box protein 17	2,065	2,40E-03
FBXO22	F-box protein 22	3,822	4,00E-04
FBXO24	F-box protein 24	-2,439	6,00E-04
FBXO32	F-box protein 32	-2,742	6,50E-03
FBXO45	F-box protein 45	2,593	9,30E-03
FBXW4	F-box and WD repeat domain containing 4	2,474	4,00E-04
FES	FES proto-oncogene, tyrosine kinase	-2,026	1,40E-03
FGD5	FYVE, RhoGEF and PH domain containing 5	-2,368	2,90E-03
FGF18	fibroblast growth factor 18	-6,661	2,46E-05
FGFBP1	fibroblast growth factor binding protein 1	5,811	3,00E-04
FGFR1	fibroblast growth factor receptor 1	-3,102	5,95E-06
FGFR4	fibroblast growth factor receptor 4	-5,296	1,10E-03
FHIT	fragile histidine triad	-2,335	9,80E-03
FHL1	four and a half LIM domains 1	-4,879	1,00E-04
FHL3	four and a half LIM domains 3	2,163	1,30E-03
FHOD1	formin homology 2 domain containing 1	-3,444	3,50E-03
FIGF	c-fos induced growth factor (vascular endothelial growth factor D)	-9,017	1,00E-04
FIP1L1	factor interacting with PAPOLA and CPSF1	2,658	9,55E-05
FKBP11	FK506 binding protein 11, 19 kDa	-2,382	3,00E-04
FKBP14	FK506 binding protein 14, 22 kDa	-2,269	6,00E-04
FLCN	folliculin	2,347	3,01E-05
FLII	flightless I homolog (Drosophila)	2,260	3,00E-04
FLT4	fms-related tyrosine kinase 4	-3,695	4,00E-04
FMO4	flavin containing monooxygenase 4	-5,568	3,00E-04
FMO4	flavin containing monooxygenase 4	-2,100	3,60E-03
FMOD	fibromodulin	-7,688	4,00E-04
FNDC1	fibronectin type III domain containing 1	-3,983	4,00E-04
FOLH1	folate hydrolase (prostate-specific membrane antigen) 1	-4,267	3,00E-04
FOLR2	folate receptor 2 (fetal)	-2,533	1,40E-03
FOPNL	FGFR1OP N-terminal like	2,561	3,00E-03
FOSB	FBJ murine osteosarcoma viral oncogene homolog B	6,893	5,70E-03
FOSL1	FOS-like antigen 1	18,318	2,67E-05
FOXF1	forkhead box F1	-3,213	4,20E-03
FOXF2	forkhead box F2	-3,022	4,00E-04
FOXM1	forkhead box M1	-2,725	2,80E-03
FREM1	FRAS1 related extracellular matrix 1	-2,359	4,00E-04
FRRS1	ferric-chelate reductase 1	3,328	4,10E-03
FSCN1	fascin actin-bundling protein 1	-4,394	1,90E-03
FTL	ferritin, light polypeptide	7,650	9,53E-06
FTSJ3	FtsJ homolog 3 (E. coli)	2,930	3,30E-06
FUK	fucokinase	-2,742	6,00E-03
FXYD1	FXYD domain containing ion transport regulator 1	-3,212	6,40E-03
FXYD3	FXYD domain containing ion transport regulator 3	-2,288	6,50E-03
FZD1	frizzled class receptor 1	-3,104	1,00E-04
FZD2	frizzled class receptor 2	-2,163	8,50E-03
G0S2	G0/G1 switch 2	-5,598	6,00E-04
GABARAPL2	GABA(A) receptor-associated protein-like 2	-2,173	3,00E-04
GABBR1	gamma-aminobutyric acid (GABA) B receptor, 1	-2,065	8,00E-04
GABRP	gamma-aminobutyric acid (GABA) A receptor, pi	4,941	1,80E-03
GADD45A	growth arrest and DNA-damage-inducible, alpha	11,557	1,36E-05
GADD45G	growth arrest and DNA-damage-inducible, gamma	9,001	5,92E-06
GADD45GIP1	growth arrest and DNA-damage-inducible, gamma interacting protein 1	2,245	7,00E-04
GAL3ST1	galactose-3-O-sulfotransferase 1	-2,091	3,00E-04
GALE	UDP-galactose-4-epimerase	2,979	4,00E-04
GALM	galactose mutarotase (aldose 1-epimerase)	-2,293	7,30E-03
GALNTL1	polypeptide N-acetylgalactosaminyltransferase 16	-4,029	2,00E-04
GALT	galactose-1-phosphate uridylyltransferase	-2,249	2,40E-03
GAR1	GAR1 ribonucleoprotein	3,125	5,00E-04
FAM59B	GRB2 associated, regulator of MAPK1-like	3,289	2,00E-04
GARS	glycyl-tRNA synthetase	2,497	4,81E-05
GART	phosphoribosylglycinamide formyltransferase, phosphoribosylglycinamide synthetase, phosphoribosylaminoimidazole synthetase	3,306	4,00E-04
GAS2L2	growth arrest-specific 2 like 2	-2,364	3,40E-03
GAS2L3	growth arrest-specific 2 like 3	4,003	1,00E-03
GAS7	growth arrest-specific 7	-2,036	3,60E-03
GATSL3	GATS protein-like 3	-6,260	3,00E-04
GCDH	glutaryl-CoA dehydrogenase	-2,368	1,30E-03
GCLC	glutamate-cysteine ligase, catalytic subunit	5,661	5,00E-04
GCLM	glutamate-cysteine ligase, modifier subunit	10,033	3,00E-04
GCOM1	GRINL1A complex locus 1	-3,001	1,30E-03
GDAP1L1	ganglioside induced differentiation associated protein 1-like 1	-2,272	7,00E-04
GDAP2	ganglioside induced differentiation associated protein 2	2,713	1,60E-03
GDF10	growth differentiation factor 10	-2,376	2,00E-04
GEMIN2	gem (nuclear organelle) associated protein 2	2,310	3,80E-03
GFM1	G elongation factor, mitochondrial 1	2,587	5,00E-04
GFRA3	GDNF family receptor alpha 3	-2,994	7,30E-03
GGCT	gamma-glutamylcyclotransferase	2,012	2,00E-03
GHR	growth hormone receptor	-2,366	1,30E-03
GIPC2	GIPC PDZ domain containing family, member 2	2,407	2,50E-03
GJA3	gap junction protein, alpha 3, 46kDa	-2,568	5,00E-04
GJA5	gap junction protein, alpha 5, 40kDa	-2,466	9,00E-04
GJB3	gap junction protein, beta 3, 31kDa	4,593	5,00E-04
GJD3	gap junction protein, delta 3, 31.9kDa	-2,070	1,30E-03
GLI1	GLI family zinc finger 1	-2,982	8,00E-04
GLIS1	GLIS family zinc finger 1	-2,047	1,00E-04
GLP2R	glucagon-like peptide 2 receptor	2,456	4,50E-03
GLRA2	glycine receptor, alpha 2	-2,565	7,00E-03
GLS	glutaminase	2,410	9,40E-03
GLTP	glycolipid transfer protein	3,730	2,46E-05
GMFG	glia maturation factor, gamma	-2,916	3,00E-04
GMNC	geminin coiled-coil domain containing	-3,039	7,00E-04
GMNN	geminin, DNA replication inhibitor	-2,031	3,30E-03
GNA12	guanine nucleotide binding protein (G protein) alpha 12	-2,280	4,00E-04
GNAS	GNAS complex locus	-2,004	3,30E-03
GNB5	guanine nucleotide binding protein (G protein), beta 5	-2,231	7,40E-03
GNG11	guanine nucleotide binding protein (G protein), gamma 11	-10,671	5,61E-05
GNG3	guanine nucleotide binding protein (G protein), gamma 3	-3,986	4,70E-03
GNGT2	guanine nucleotide binding protein (G protein), gamma transducing activity polypeptide 2	-5,579	2,00E-03
GNL2	guanine nucleotide binding protein-like 2 (nucleolar)	2,245	1,10E-03
GNL3	guanine nucleotide binding protein-like 3 (nucleolar)	4,596	2,00E-04
GNPDA1	glucosamine-6-phosphate deaminase 1	3,001	3,50E-03
GNPDA2	glucosamine-6-phosphate deaminase 2	2,021	1,00E-02
GOT1	glutamic-oxaloacetic transaminase 1, soluble	3,285	2,70E-05
GP9	glycoprotein IX (platelet)	-2,041	2,70E-03
GPANK1	G patch domain and ankyrin repeats 1	2,102	9,55E-05
GPC3	glypican 3	-4,016	3,53E-05
GPCPD1	glycerophosphocholine phosphodiesterase GDE1 homolog (S. cerevisiae)	2,014	5,70E-03
GPN2	GPN-loop GTPase 2	2,625	2,00E-04
GPN3	GPN-loop GTPase 3	2,102	2,90E-03
GPNMB	glycoprotein (transmembrane) nmb	4,444	3,40E-03
GPR124	G protein-coupled receptor 124	-2,561	3,00E-04
GPR125	G protein-coupled receptor 125	-2,365	1,95E-05
GPR149	G protein-coupled receptor 149	-2,090	6,50E-03
GPR153	G protein-coupled receptor 153	-3,146	1,00E-03
GPR156	G protein-coupled receptor 156	-2,514	6,10E-03
GPR182	G protein-coupled receptor 182	-9,506	2,00E-04
GPR37	G protein-coupled receptor 37 (endothelin receptor type B-like)	-3,726	4,00E-04
GPT2	glutamic pyruvate transaminase (alanine aminotransferase) 2	-3,073	1,00E-03
GPX7	glutathione peroxidase 7	-2,345	3,10E-03
GRB7	growth factor receptor-bound protein 7	-2,319	2,30E-03
GREM2	gremlin 2, DAN family BMP antagonist	-2,204	4,30E-03
GRM3	glutamate receptor, metabotropic 3	-3,202	7,74E-05
GRWD1	glutamate-rich WD repeat containing 1	3,098	1,00E-04
GSN	gelsolin	-5,192	3,00E-04
GSPT1	G1 to S phase transition 1	2,436	2,00E-04
GSR	glutathione reductase	3,395	1,40E-03
GSS	glutathione synthetase	2,304	9,53E-06
GSTA4	glutathione S-transferase alpha 4	-7,829	1,00E-03
GSTO1	glutathione S-transferase omega 1	3,772	9,00E-04
GTF2F2	general transcription factor IIF, polypeptide 2, 30kDa	2,278	2,30E-03
GTF2H3	general transcription factor IIH, polypeptide 3, 34kDa	2,788	3,00E-04
GTF3A	general transcription factor IIIA	2,775	3,00E-04
GTF3C2	general transcription factor IIIC, polypeptide 2, beta 110kDa	-2,174	5,00E-04
GYG1	glycogenin 1	-4,575	2,00E-04
GYPC	glycophorin C (Gerbich blood group)	-7,478	9,75E-05
HARS	histidyl-tRNA synthetase	2,009	9,00E-04
HAS2	hyaluronan synthase 2	3,762	1,00E-03
HAUS2	HAUS augmin-like complex, subunit 2	2,956	7,88E-06
HDAC7	histone deacetylase 7	-2,211	2,40E-03
HDC	histidine decarboxylase	-2,902	7,00E-04
HEATR1	HEAT repeat containing 1	3,234	6,00E-04
HEATR3	HEAT repeat containing 3	2,571	8,70E-03
HEATR4	HEAT repeat containing 4	-2,151	3,00E-04
HEBP1	heme binding protein 1	-2,301	2,40E-03
HERC4	HECT and RLD domain containing E3 ubiquitin protein ligase 4	2,390	8,60E-03
HEYL	hes-related family bHLH transcription factor with YRPW motif-like	-3,050	6,10E-03
HGF	hepatocyte growth factor (hepapoietin A; scatter factor)	-2,822	5,40E-03
HHAT	hedgehog acyltransferase	2,396	1,20E-03
C17orf28	HID1 domain containing	-2,952	1,10E-03
HIF3A	hypoxia inducible factor 3, alpha subunit	-2,847	2,50E-03
HIGD1A	HIG1 hypoxia inducible domain family, member 1A	2,598	7,90E-03
HIGD1B	HIG1 hypoxia inducible domain family, member 1B	-12,144	3,00E-04
HIST1H1C	histone cluster 1, H1c	16,282	1,95E-05
HIST1H1D	histone cluster 1, H1d	16,294	7,57E-05
HIST1H1E	histone cluster 1, H1e	14,764	3,27E-05
HIST2H2AA4	histone cluster 2, H2aa3	5,184	7,20E-03
HIST2H2BE	histone cluster 2, H2be	2,845	1,70E-03
HIST2H3C	histone cluster 2, H3c	13,041	3,01E-05
HLA-DMA	major histocompatibility complex, class II, DM alpha	-3,634	3,00E-04
HLX	H2.0-like homeobox	-2,398	2,90E-03
C3orf37	5-hydroxymethylcytosine (hmC) binding, ES cell-specific	2,181	5,84E-05
HMGN3	high mobility group nucleosomal binding domain 3	-2,362	4,00E-03
HMGXB3	HMG box domain containing 3	2,087	8,00E-03
HN1	hematological and neurological expressed 1	3,255	6,36E-05
HNRNPA2B1	heterogeneous nuclear ribonucleoprotein A2/B1	-2,424	4,00E-04
HOXA1	homeobox A1	-2,573	9,00E-04
HOXA2	homeobox A2	-4,290	7,00E-04
HOXA4	homeobox A4	-3,432	1,60E-03
HOXA6	homeobox A6	-3,203	5,02E-05
HOXB5	homeobox B5	-2,448	6,80E-03
HOXD1	homeobox D1	6,226	5,75E-05
HP	haptoglobin	11,296	1,20E-03
HPCAL1	hippocalcin-like 1	-2,164	7,65E-05
HPGD	hydroxyprostaglandin dehydrogenase 15-(NAD)	-5,398	7,00E-04
HPSE2	heparanase 2 (inactive)	-2,008	3,80E-03
HPX	hemopexin	14,192	4,28E-05
HRH1	histamine receptor H1	-2,377	1,10E-03
HSD11B1	hydroxysteroid (11-beta) dehydrogenase 1	-3,547	1,70E-03
HSD11B2	hydroxysteroid (11-beta) dehydrogenase 2	-6,576	3,00E-04
HSD17B12	hydroxysteroid (17-beta) dehydrogenase 12	2,410	8,50E-03
HSD17B7	hydroxysteroid (17-beta) dehydrogenase 7	2,637	1,00E-04
HSPA12B	heat shock 70kD protein 12B	-3,564	1,36E-05
HSPA14	heat shock 70kDa protein 14	2,218	2,30E-03
HSPA4	heat shock 70kDa protein 4	2,173	1,00E-04
HSPA5	heat shock 70kDa protein 5 (glucose-regulated protein, 78kDa)	2,122	2,70E-03
HSPA8	heat shock 70kDa protein 8	2,206	1,50E-03
HSPA9	heat shock 70kDa protein 9 (mortalin)	4,950	5,00E-04
HSPB11	heat shock protein family B (small), member 11	-3,375	8,00E-04
HSPBP1	HSPA (heat shock 70kDa) binding protein, cytoplasmic cochaperone 1	3,149	1,80E-05
HSPD1	heat shock 60kDa protein 1 (chaperonin)	3,218	9,00E-04
HSPG2	heparan sulfate proteoglycan 2	-2,039	9,00E-04
HUNK	hormonally up-regulated Neu-associated kinase	-2,152	1,80E-03
HVCN1	hydrogen voltage-gated channel 1	-3,191	7,00E-04
HYAL1	hyaluronoglucosaminidase 1	-2,750	5,00E-04
HYAL2	hyaluronoglucosaminidase 2	-3,114	3,00E-04
HYAL3	hyaluronoglucosaminidase 3	-2,970	3,00E-04
IARS	isoleucyl-tRNA synthetase	2,704	6,00E-04
IBSP	integrin-binding sialoprotein	5,772	1,10E-03
ICA1L	islet cell autoantigen 1,69kDa-like	2,508	1,40E-03
ICAM2	intercellular adhesion molecule 2	-4,103	1,00E-04
IDO1	indoleamine 2,3-dioxygenase 1	-4,441	4,40E-03
IER2	immediate early response 2	2,208	4,70E-03
IER3	immediate early response 3	9,062	1,00E-03
IFFO1	intermediate filament family orphan 1	-2,819	1,60E-03
IFNAR1	interferon (alpha, beta and omega) receptor 1	-3,444	5,70E-03
IFNAR2	interferon (alpha, beta and omega) receptor 2	-2,085	8,70E-03
IL28RA	interferon, lambda receptor 1	-2,072	1,70E-03
IFRD1	interferon-related developmental regulator 1	3,129	5,00E-04
IFRD2	interferon-related developmental regulator 2	2,532	3,41E-05
IGFBP2	insulin-like growth factor binding protein 2, 36kDa	-8,833	6,36E-05
IGFBP6	insulin-like growth factor binding protein 6	-3,741	9,00E-03
IGFBP7	insulin-like growth factor binding protein 7	-3,073	1,00E-03
IGJ	immunoglobulin J polypeptide, linker protein for immunoglobulin alpha and mu polypeptides	-2,796	1,40E-03
IGSF10	immunoglobulin superfamily, member 10	-4,312	1,00E-04
IGSF6	immunoglobulin superfamily, member 6	2,436	6,30E-03
IHH	indian hedgehog	-6,196	7,00E-04
IKBKAP	inhibitor of kappa light polypeptide gene enhancer in B-cells, kinase complex-associated protein	2,766	2,00E-03
IL13RA2	interleukin 13 receptor, alpha 2	3,498	1,50E-03
IL17RD	interleukin 17 receptor D	3,166	1,50E-03
IL1A	interleukin 1, alpha	6,864	3,60E-03
IL1B	interleukin 1, beta	5,092	3,70E-03
IL27	interleukin 27	-2,327	9,10E-03
IMMP1L	IMP1 inner mitochondrial membrane peptidase-like (S. cerevisiae)	2,240	4,00E-04
IMP3	IMP3, U3 small nucleolar ribonucleoprotein	2,321	1,00E-04
IMP4	IMP4, U3 small nucleolar ribonucleoprotein	4,130	5,00E-04
INMT	indolethylamine N-methyltransferase	-8,494	2,21E-05
INO80E	INO80 complex subunit E	2,005	6,00E-04
INPP1	inositol polyphosphate-1-phosphatase	-3,797	3,00E-04
INPP5K	inositol polyphosphate-5-phosphatase K	-2,311	2,50E-03
INSC	inscuteable homolog (Drosophila)	-3,009	4,00E-04
INTS10	integrator complex subunit 10	2,068	9,00E-04
INTS4	integrator complex subunit 4	2,927	1,90E-03
INTU	inturned planar cell polarity protein	2,454	7,00E-04
IPO4	importin 4	2,771	1,47E-05
IQCA1	IQ motif containing with AAA domain 1	-4,265	4,60E-03
IQCB1	IQ motif containing B1	2,572	1,10E-03
IQSEC2	IQ motif and Sec7 domain 2	-2,584	1,00E-04
IRAK1	interleukin-1 receptor-associated kinase 1	2,772	7,36E-05
IRG1	immunoresponsive 1 homolog (mouse)	2,437	3,70E-03
IRGM	immunity-related GTPase family, M	-4,124	1,50E-03
ISG20	interferon stimulated exonuclease gene 20kDa	2,776	2,20E-03
ISG20L2	interferon stimulated exonuclease gene 20kDa-like 2	2,336	2,00E-04
ISLR	immunoglobulin superfamily containing leucine-rich repeat	-3,688	7,97E-05
ISM1	isthmin 1, angiogenesis inhibitor	-2,466	3,10E-03
ITFG2	integrin alpha FG-GAP repeat containing 2	-2,315	2,70E-03
ITGA3	integrin, alpha 3 (antigen CD49C, alpha 3 subunit of VLA-3 receptor)	-2,032	1,40E-03
ITGA8	integrin, alpha 8	-4,127	6,00E-04
ITGB5	integrin, beta 5	-2,617	1,95E-05
ITIH5	inter-alpha-trypsin inhibitor heavy chain family, member 5	-2,580	1,00E-03
ITM2A	integral membrane protein 2A	-3,612	6,00E-04
ITM2B	integral membrane protein 2B	-3,232	4,17E-05
IVL	involucrin	5,422	6,20E-03
JPH2	junctophilin 2	-3,407	2,40E-03
JUP	junction plakoglobin	-2,839	1,47E-05
KANK3	KN motif and ankyrin repeat domains 3	-10,990	4,55E-06
KANSL2	KAT8 regulatory NSL complex subunit 2	2,227	4,00E-04
C15orf29	katanin p80 subunit B-like 1	2,261	9,70E-03
KCNE3	potassium voltage-gated channel, Isk-related family, member 3	-4,520	8,60E-03
KCNG1	potassium voltage-gated channel, subfamily G, member 1	2,520	6,80E-03
KCNH2	potassium voltage-gated channel, subfamily H (eag-related), member 2	-4,122	1,00E-04
KCNH6	potassium voltage-gated channel, subfamily H (eag-related), member 6	-11,201	5,20E-05
KCNJ15	potassium inwardly-rectifying channel, subfamily J, member 15	2,590	9,60E-03
KCNK1	potassium channel, subfamily K, member 1	2,579	2,40E-03
KCNK17	potassium channel, subfamily K, member 17	-2,766	7,20E-03
KCNK3	potassium channel, subfamily K, member 3	-4,371	1,00E-03
KCNMB4	potassium large conductance calcium-activated channel, subfamily M, beta member 4	-3,807	9,00E-04
KCNQ4	potassium voltage-gated channel, KQT-like subfamily, member 4	-3,638	4,00E-04
KCTD11	potassium channel tetramerization domain containing 11	2,065	1,90E-03
KDELC1	KDEL (Lys-Asp-Glu-Leu) containing 1	-2,504	1,00E-04
KDM8	lysine (K)-specific demethylase 8	2,303	2,30E-03
KDR	kinase insert domain receptor (a type III receptor tyrosine kinase)	-7,873	7,15E-05
KDSR	3-ketodihydrosphingosine reductase	2,182	5,30E-03
KHDRBS3	KH domain containing, RNA binding, signal transduction associated 3	2,900	3,60E-03
KIAA0368	KIAA0368	2,226	1,00E-03
KIAA0408	KIAA0408	-5,212	1,00E-04
KIAA1161	KIAA1161	-4,246	3,14E-05
KIAA1217	KIAA1217	-2,361	1,70E-03
KIAA1324L	KIAA1324-like	-2,700	1,30E-03
KIAA1377	KIAA1377	-2,104	6,60E-03
KIAA1462	KIAA1462	-5,100	7,00E-04
KIAA1715	KIAA1715	4,300	2,40E-03
KIF17	kinesin family member 17	-2,146	9,00E-04
KIF20A	kinesin family member 20A	-2,040	1,70E-03
KIF23	kinesin family member 23	-2,838	3,40E-03
KIF26B	kinesin family member 26B	-2,404	4,40E-03
KIF5C	kinesin family member 5C	2,197	3,50E-03
KIN	Kin17 DNA and RNA binding protein	2,319	4,30E-03
KLF1	Kruppel-like factor 1 (erythroid)	-3,865	1,60E-03
KLF10	Kruppel-like factor 10	2,219	2,10E-03
KLF15	Kruppel-like factor 15	-2,615	6,80E-03
KLHDC8B	kelch domain containing 8B	-3,163	9,00E-04
KLHL35	kelch-like family member 35	-2,495	2,60E-03
KLHL38	kelch-like family member 38	-2,458	5,40E-03
KLK9	kallikrein-related peptidase 9	-3,800	8,00E-03
C16orf88	lysine-rich nucleolar protein 1	2,280	2,00E-04
KPNA2	karyopherin alpha 2 (RAG cohort 1, importin alpha 1)	2,399	5,20E-03
KRR1	KRR1, small subunit (SSU) processome component, homolog (yeast)	3,797	6,00E-04
KRT4	keratin 4	2,654	3,20E-03
KRT7	keratin 7	3,123	1,10E-03
KRT72	keratin 72	2,168	6,80E-03
KRT80	keratin 80	4,109	5,33E-05
L3MBTL1	l(3)mbt-like 1 (Drosophila)	-2,180	1,10E-03
LAMA1	laminin, alpha 1	-2,065	7,70E-03
LAMA2	laminin, alpha 2	-4,492	6,00E-04
LAMA3	laminin, alpha 3	-3,082	8,00E-04
LAMB2	laminin, beta 2 (laminin S)	-2,034	6,00E-04
LAMC1	laminin, gamma 1 (formerly LAMB2)	-2,518	2,00E-04
LAMP2	lysosomal-associated membrane protein 2	2,528	9,40E-03
LANCL2	LanC lantibiotic synthetase component C-like 2 (bacterial)	2,077	9,00E-04
LARP1B	La ribonucleoprotein domain family, member 1B	2,390	7,10E-03
LARS	leucyl-tRNA synthetase	2,203	1,80E-03
LBH	limb bud and heart development	-2,981	5,50E-03
LCK	LCK proto-oncogene, Src family tyrosine kinase	-2,235	8,70E-03
LDB1	LIM domain binding 1	-2,128	1,00E-04
LDB2	LIM domain binding 2	-3,025	9,00E-04
LDHA	lactate dehydrogenase A	2,378	5,00E-04
LDOC1	leucine zipper, down-regulated in cancer 1	-3,538	5,00E-04
LEPR	leptin receptor	-4,705	6,30E-03
LFNG	LFNG O-fucosylpeptide 3-beta-N-acetylglucosaminyltransferase	-3,253	3,00E-04
LGALS3	lectin, galactoside-binding, soluble, 3	2,394	3,80E-03
LGALS3BP	lectin, galactoside-binding, soluble, 3 binding protein	-2,104	7,20E-03
LGI4	leucine-rich repeat LGI family, member 4	-2,056	8,20E-03
LGR6	leucine-rich repeat containing G protein-coupled receptor 6	-2,075	1,00E-04
LIAS	lipoic acid synthetase	2,490	7,10E-03
LIF	leukemia inhibitory factor	33,378	6,00E-04
LIMA1	LIM domain and actin binding 1	3,700	1,30E-03
LIMCH1	LIM and calponin homology domains 1	-3,803	1,10E-03
LIMD2	LIM domain containing 2	-2,217	5,80E-03
LMO1	LIM domain only 1 (rhombotin 1)	2,676	2,90E-03
LMO2	LIM domain only 2 (rhombotin-like 1)	-7,698	5,95E-06
LPAR3	lysophosphatidic acid receptor 3	-2,739	1,40E-03
LRIF1	ligand dependent nuclear receptor interacting factor 1	2,955	5,00E-04
LRIG3	leucine-rich repeats and immunoglobulin-like domains 3	-2,149	6,00E-04
LRP4	low density lipoprotein receptor-related protein 4	-3,253	4,10E-03
LRPPRC	leucine-rich pentatricopeptide repeat containing	2,585	1,40E-03
LRRC23	leucine rich repeat containing 23	-4,082	2,00E-03
LRRC3	leucine rich repeat containing 3	-2,333	4,10E-03
LRRC36	leucine rich repeat containing 36	-3,703	1,70E-03
LRRC59	leucine rich repeat containing 59	2,538	5,20E-03
LRRC6	leucine rich repeat containing 6	-2,897	7,30E-03
LRRC8D	leucine rich repeat containing 8 family, member D	2,764	2,50E-03
LRRN1	leucine rich repeat neuronal 1	-2,484	6,20E-03
LRTOMT	leucine rich transmembrane and O-methyltransferase domain containing	-3,437	8,70E-03
LSAMP	limbic system-associated membrane protein	-3,574	2,00E-04
LSG1	large 60S subunit nuclear export GTPase 1	2,364	5,00E-04
LSM1	LSM1, U6 small nuclear RNA associated	2,319	3,00E-04
LSM5	LSM5 homolog, U6 small nuclear RNA associated (S. cerevisiae)	2,543	6,00E-04
LTBP2	latent transforming growth factor beta binding protein 2	-3,281	5,31E-05
LTBP3	latent transforming growth factor beta binding protein 3	-3,622	3,53E-05
LTBP4	latent transforming growth factor beta binding protein 4	-5,195	5,00E-04
LTV1	LTV1 ribosome biogenesis factor	2,980	9,00E-04
LUZP2	leucine zipper protein 2	-4,121	8,00E-04
MACF1	microtubule-actin crosslinking factor 1	-3,464	1,60E-03
MADD	MAP-kinase activating death domain	-2,146	2,10E-03
MAGED2	melanoma antigen family D, 2	-2,188	1,00E-04
MAGIX	MAGI family member, X-linked	-3,575	7,40E-03
MAMDC2	MAM domain containing 2	-4,338	1,40E-03
MAML3	mastermind-like 3 (Drosophila)	-2,623	1,60E-03
MANSC1	MANSC domain containing 1	-2,088	1,00E-04
MAOB	monoamine oxidase B	-2,682	1,20E-03
MAP2	microtubule-associated protein 2	4,682	3,00E-04
MAP2K3	mitogen-activated protein kinase kinase 3	3,166	3,00E-04
MAP2K6	mitogen-activated protein kinase kinase 6	3,716	4,20E-03
MAP3K13	mitogen-activated protein kinase kinase kinase 13	2,550	4,30E-03
YSK4	mitogen-activated protein kinase kinase kinase 19	-2,360	6,80E-03
C21orf7	MAP3K7 C-terminal like	2,734	2,00E-04
MAP7D3	MAP7 domain containing 3	-3,188	1,20E-03
MAPK1IP1L	mitogen-activated protein kinase 1 interacting protein 1-like	2,046	9,10E-03
MAPK6	mitogen-activated protein kinase 6	3,086	3,60E-03
MARC2	mitochondrial amidoxime reducing component 2	-2,287	2,00E-04
MARCH3	membrane-associated ring finger (C3HC4) 3, E3 ubiquitin protein ligase	2,499	7,00E-04
MARCO	macrophage receptor with collagenous structure	-3,968	7,00E-03
MARS	methionyl-tRNA synthetase	3,108	3,09E-05
MARS2	methionyl-tRNA synthetase 2, mitochondrial	3,700	3,10E-03
MATN2	matrilin 2	-4,372	9,00E-04
MAX	MYC associated factor X	2,676	1,80E-03
MBTPS1	membrane-bound transcription factor peptidase, site 1	-2,147	5,00E-04
MCAT	malonyl CoA:ACP acyltransferase (mitochondrial)	2,132	1,30E-03
CCDC90A	mitochondrial calcium uniporter regulator 1	2,133	2,30E-03
MDH1B	malate dehydrogenase 1B, NAD (soluble)	-2,841	5,30E-03
ME1	malic enzyme 1, NADP(+)-dependent, cytosolic	2,828	7,80E-03
MED17	mediator complex subunit 17	2,127	4,90E-03
MED24	mediator complex subunit 24	2,272	3,40E-03
MED27	mediator complex subunit 27	2,004	2,00E-04
MEI1	meiosis inhibitor 1	4,991	5,15E-06
MEIG1	meiosis/spermiogenesis associated 1	-4,592	3,00E-04
MEP1B	meprin A, beta	-2,285	1,40E-03
METAP2	methionyl aminopeptidase 2	2,276	1,50E-03
METTL1	methyltransferase like 1	4,565	2,03E-05
METTL12	methyltransferase like 12	2,409	2,00E-04
METTL13	methyltransferase like 13	3,671	2,69E-05
METTL16	methyltransferase like 16	3,565	9,00E-04
METTL17	methyltransferase like 17	3,132	3,00E-04
METTL21A	methyltransferase like 21A	3,369	3,00E-04
METTL22	methyltransferase like 22	2,060	4,10E-03
METTL23	methyltransferase like 23	2,138	3,90E-03
METTL7A	methyltransferase like 7A	-10,898	6,00E-04
METTL7B	methyltransferase like 7B	-5,594	9,80E-03
MFAP4	microfibrillar-associated protein 4	-5,635	2,00E-04
MFAP5	microfibrillar associated protein 5	-3,819	4,40E-03
MFNG	MFNG O-fucosylpeptide 3-beta-N-acetylglucosaminyltransferase	-4,863	3,00E-04
MFSD4	major facilitator superfamily domain containing 4	-2,997	2,90E-03
MGAT4A	mannosyl (alpha-1,3-)-glycoprotein beta-1,4-N-acetylglucosaminyltransferase, isozyme A	3,012	9,40E-03
MGMT	O-6-methylguanine-DNA methyltransferase	-2,475	4,30E-03
MGP	matrix Gla protein	-4,122	3,10E-03
MICALCL	MICAL C-terminal like	2,250	5,30E-03
MIF	macrophage migration inhibitory factor (glycosylation-inhibiting factor)	-3,290	8,30E-03
NBL1	neuroblastoma 1, DAN family BMP antagonist	-2,889	5,00E-04
MIOS	missing oocyte, meiosis regulator, homolog (Drosophila)	2,377	1,30E-03
MKI67	marker of proliferation Ki-67	-2,930	1,10E-03
MLF1	myeloid leukemia factor 1	-3,512	5,50E-03
MLLT11	myeloid/lymphoid or mixed-lineage leukemia (trithorax homolog, Drosophila); translocated to, 11	2,016	4,50E-03
MLLT3	myeloid/lymphoid or mixed-lineage leukemia (trithorax homolog, Drosophila); translocated to, 3	-2,672	9,00E-04
MLST8	MTOR associated protein, LST8 homolog (S. cerevisiae)	2,282	1,00E-04
MMADHC	methylmalonic aciduria (cobalamin deficiency) cblD type, with homocystinuria	2,160	3,30E-03
MME	membrane metallo-endopeptidase	-4,653	1,70E-03
MMP11	matrix metallopeptidase 11 (stromelysin 3)	-7,724	4,15E-05
MMP15	matrix metallopeptidase 15 (membrane-inserted)	-4,557	6,00E-04
MMP3	matrix metallopeptidase 3 (stromelysin 1, progelatinase)	100,723	7,57E-05
MMRN2	multimerin 2	-5,797	4,25E-05
MNAT1	MNAT CDK-activating kinase assembly factor 1	2,032	8,00E-04
MNDA	myeloid cell nuclear differentiation antigen	2,095	2,40E-03
MOCOS	molybdenum cofactor sulfurase	3,074	3,00E-04
MOV10	Mov10 RISC complex RNA helicase	-2,724	1,30E-03
MPHOSPH10	M-phase phosphoprotein 10 (U3 small nucleolar ribonucleoprotein)	2,308	1,30E-03
MPHOSPH6	M-phase phosphoprotein 6	3,313	3,09E-05
MPP3	membrane protein, palmitoylated 3 (MAGUK p55 subfamily member 3)	2,396	4,70E-03
MPPED1	metallophosphoesterase domain containing 1	-4,725	3,00E-04
MPPED2	metallophosphoesterase domain containing 2	-2,294	3,20E-03
MPRIP	myosin phosphatase Rho interacting protein	-2,300	1,61E-05
MPST	mercaptopyruvate sulfurtransferase	-2,134	4,30E-03
MRC2	mannose receptor, C type 2	-2,260	1,60E-03
MRM1	mitochondrial rRNA methyltransferase 1 homolog (S. cerevisiae)	2,185	1,60E-03
MRPL1	mitochondrial ribosomal protein L1	2,242	2,00E-04
MRPL11	mitochondrial ribosomal protein L11	2,524	8,50E-05
MRPL13	mitochondrial ribosomal protein L13	3,169	1,97E-05
MRPL18	mitochondrial ribosomal protein L18	2,603	6,65E-05
MRPL2	mitochondrial ribosomal protein L2	2,091	8,17E-05
MRPL3	mitochondrial ribosomal protein L3	2,062	6,00E-03
MRPL35	mitochondrial ribosomal protein L35	2,949	1,00E-04
MRPL37	mitochondrial ribosomal protein L37	2,013	4,15E-05
MRPL38	mitochondrial ribosomal protein L38	2,545	2,00E-04
MRPL42	mitochondrial ribosomal protein L42	4,130	1,00E-04
MRPL45	mitochondrial ribosomal protein L45	3,195	3,45E-05
MRPL50	mitochondrial ribosomal protein L50	2,923	4,00E-04
MRPL51	mitochondrial ribosomal protein L51	4,189	3,09E-05
MRPL9	mitochondrial ribosomal protein L9	2,230	5,00E-04
MRPS10	mitochondrial ribosomal protein S10	2,268	4,20E-03
MRPS15	mitochondrial ribosomal protein S15	2,654	5,31E-05
MRPS18B	mitochondrial ribosomal protein S18B	6,246	4,63E-06
MRPS22	mitochondrial ribosomal protein S22	2,824	1,60E-05
MRPS24	mitochondrial ribosomal protein S24	2,286	2,69E-05
MRPS27	mitochondrial ribosomal protein S27	2,611	6,00E-04
MRPS30	mitochondrial ribosomal protein S30	2,992	7,00E-04
MRPS31	mitochondrial ribosomal protein S31	2,025	4,60E-03
MRPS35	mitochondrial ribosomal protein S35	2,812	7,63E-05
MRPS9	mitochondrial ribosomal protein S9	2,152	3,00E-04
MRTO4	mRNA turnover 4 homolog (S. cerevisiae)	3,134	7,88E-06
MST1R	macrophage stimulating 1 receptor (c-met-related tyrosine kinase)	4,950	3,43E-05
MSTO1	misato 1, mitochondrial distribution and morphology regulator	2,250	7,15E-05
MT-ND4L	NADH dehydrogenase, subunit 4L (complex I)	153,771	6,80E-03
MT2A	metallothionein 2A	32,964	6,60E-05
MTCH2	mitochondrial carrier 2	2,373	2,41E-05
MTERFD1	mitochondrial transcription termination factor 3	3,363	7,62E-05
MTF1	metal-regulatory transcription factor 1	2,220	1,90E-03
MTFR1	mitochondrial fission regulator 1	3,204	3,40E-03
MTHFD1	methylenetetrahydrofolate dehydrogenase (NADP+ dependent) 1, methenyltetrahydrofolate cyclohydrolase, formyltetrahydrofolate synthetase	2,476	2,20E-03
MTHFD1L	methylenetetrahydrofolate dehydrogenase (NADP+ dependent) 1-like	4,426	2,00E-03
MTMR11	myotubularin related protein 11	4,087	8,03E-05
MTMR2	myotubularin related protein 2	2,922	1,50E-03
MTMR6	myotubularin related protein 6	3,016	4,70E-03
MTO1	mitochondrial tRNA translation optimization 1	4,194	1,60E-03
MTRF1	mitochondrial translational release factor 1	2,950	8,00E-04
MTSS1L	metastasis suppressor 1-like	-2,385	7,00E-03
MUC19	mucin 19, oligomeric	2,850	2,00E-04
MUM1L1	melanoma associated antigen (mutated) 1-like 1	-3,716	3,80E-03
MXD3	MAX dimerization protein 3	-2,730	7,20E-03
MXD4	MAX dimerization protein 4	-3,667	9,53E-06
MXI1	MAX interactor 1, dimerization protein	-3,057	1,00E-03
MYBBP1A	MYB binding protein (P160) 1a	4,166	8,92E-05
MYBPH	myosin binding protein H	2,174	5,00E-03
MYBPHL	myosin binding protein H-like	-2,298	5,20E-03
MYC	v-myc avian myelocytomatosis viral oncogene homolog	3,143	2,00E-03
MYL4	myosin, light chain 4, alkali; atrial, embryonic	-4,172	1,10E-03
MYLK3	myosin light chain kinase 3	-2,015	9,00E-04
MYO19	myosin XIX	2,644	6,92E-05
MYO5A	myosin VA (heavy chain 12, myoxin)	3,040	5,70E-03
MYRIP	myosin VIIA and Rab interacting protein	-2,445	9,00E-04
N4BP2L1	NEDD4 binding protein 2-like 1	-3,431	2,00E-04
N4BP3	NEDD4 binding protein 3	-2,412	3,00E-04
NAA15	N(alpha)-acetyltransferase 15, NatA auxiliary subunit	3,172	6,00E-03
NAA25	N(alpha)-acetyltransferase 25, NatB auxiliary subunit	2,947	8,60E-03
C3		-4,076	3,00E-04
C6		3,506	6,20E-03
NAPSA	napsin A aspartic peptidase	-3,697	2,50E-03
NAT10	N-acetyltransferase 10 (GCN5-related)	2,655	1,66E-06
NAT6	N-acetyltransferase 6 (GCN5-related)	-2,146	2,60E-03
NAT9	N-acetyltransferase 9 (GCN5-related, putative)	2,380	5,00E-04
NAV3	neuron navigator 3	2,953	7,00E-04
NBEAL2	neurobeachin-like 2	-2,325	6,00E-04
NCALD	neurocalcin delta	-2,559	3,00E-04
NCAPH	non-SMC condensin I complex, subunit H	-2,459	3,70E-03
NCDN	neurochondrin	2,450	6,30E-03
NCKAP5	NCK-associated protein 5	-3,158	3,20E-03
NDRG4	NDRG family member 4	-3,394	8,50E-03
NDST1	N-deacetylase/N-sulfotransferase (heparan glucosaminyl) 1	-3,241	2,40E-03
NDUFA4L2	NADH dehydrogenase (ubiquinone) 1 alpha subcomplex, 4-like 2	-9,108	3,00E-04
NDUFAF4	NADH dehydrogenase (ubiquinone) complex I, assembly factor 4	4,031	7,00E-04
NDUFAF5	NADH dehydrogenase (ubiquinone) complex I, assembly factor 5	2,195	1,40E-03
NDUFS1	NADH dehydrogenase (ubiquinone) Fe-S protein 1, 75kDa (NADH-coenzyme Q reductase)	2,913	1,40E-03
NECAB3	N-terminal EF-hand calcium binding protein 3	-2,261	8,00E-04
NEK6	NIMA-related kinase 6	2,149	8,60E-03
NFASC	neurofascin	-2,291	1,60E-03
NFIL3	nuclear factor, interleukin 3 regulated	3,520	4,00E-04
NFKB2	nuclear factor of kappa light polypeptide gene enhancer in B-cells 2 (p49/p100)	2,981	9,00E-04
NFKBIB	nuclear factor of kappa light polypeptide gene enhancer in B-cells inhibitor, beta	2,019	3,00E-04
NFKBID	nuclear factor of kappa light polypeptide gene enhancer in B-cells inhibitor, delta	-3,202	2,20E-03
NFKBIE	nuclear factor of kappa light polypeptide gene enhancer in B-cells inhibitor, epsilon	3,870	1,00E-04
NFKBIZ	nuclear factor of kappa light polypeptide gene enhancer in B-cells inhibitor, zeta	3,884	9,00E-04
NFS1	NFS1 cysteine desulfurase	2,159	1,10E-03
NFX1	nuclear transcription factor, X-box binding 1	2,513	3,30E-03
NGDN	neuroguidin, EIF4E binding protein	3,286	7,32E-05
NGFRAP1	nerve growth factor receptor (TNFRSF16) associated protein 1	-3,688	2,30E-03
NICN1	nicolin 1	-3,289	1,50E-03
NIF3L1	NIF3 NGG1 interacting factor 3-like 1 (S. cerevisiae)	2,520	1,10E-03
MKI67IP	nucleolar protein interacting with the FHA domain of MKI67	3,051	1,82E-05
NIP7	NIP7, nucleolar pre-rRNA processing protein	2,830	1,40E-03
NIPAL4	NIPA-like domain containing 4	5,393	1,10E-03
NKD1	naked cuticle homolog 1 (Drosophila)	-4,469	5,00E-04
NLE1	notchless homolog 1 (Drosophila)	5,963	2,19E-05
NLRC5	NLR family, CARD domain containing 5	-3,300	2,00E-04
NMD3	NMD3 ribosome export adaptor	2,906	7,00E-04
NME1	NME/NM23 nucleoside diphosphate kinase 1	2,710	5,00E-04
NME4	NME/NM23 nucleoside diphosphate kinase 4	2,118	2,10E-03
NMRK1	nicotinamide riboside kinase 1	-3,617	3,00E-04
NMT1	N-myristoyltransferase 1	2,119	4,00E-04
NOB1	NIN1/RPN12 binding protein 1 homolog (S. cerevisiae)	2,294	1,20E-03
NOC2L	nucleolar complex associated 2 homolog (S. cerevisiae)	2,663	1,26E-05
NOC4L	nucleolar complex associated 4 homolog (S. cerevisiae)	2,342	2,65E-05
NOL10	nucleolar protein 10	3,680	3,00E-04
NOL11	nucleolar protein 11	2,776	8,00E-04
NOL12	nucleolar protein 12	3,117	5,35E-05
NOL6	nucleolar protein 6 (RNA-associated)	3,033	3,60E-03
NOP14	NOP14 nucleolar protein	2,361	6,44E-05
NOP16	NOP16 nucleolar protein	2,635	8,02E-05
NOP2	NOP2 nucleolar protein	3,534	2,00E-04
NOP56	NOP56 ribonucleoprotein	3,209	2,46E-05
NOP58	NOP58 ribonucleoprotein	4,178	9,05E-05
NOS2	nitric oxide synthase 2, inducible	-8,495	1,90E-05
NOTCH4	notch 4	-2,666	3,00E-04
NOVA2	neuro-oncological ventral antigen 2	-2,921	1,50E-03
NPEPPS	aminopeptidase puromycin sensitive	3,064	3,60E-03
NPHS2	nephrosis 2, idiopathic, steroid-resistant (podocin)	2,328	2,20E-03
NPL	N-acetylneuraminate pyruvate lyase (dihydrodipicolinate synthase)	4,370	2,00E-04
NPNT	nephronectin	-9,526	1,00E-04
NPR1	natriuretic peptide receptor 1	-5,242	3,09E-05
NPR3	natriuretic peptide receptor 3	-3,490	1,70E-03
NQO1	NAD(P)H dehydrogenase, quinone 1	4,826	9,10E-03
NQO2	NAD(P)H dehydrogenase, quinone 2	2,709	4,00E-04
NR1H3	nuclear receptor subfamily 1, group H, member 3	-2,880	4,00E-04
NR2C2AP	nuclear receptor 2C2-associated protein	3,250	3,70E-03
NR4A2	nuclear receptor subfamily 4, group A, member 2	3,151	7,70E-03
NREP	neuronal regeneration related protein	-3,929	6,00E-04
NRM	nurim (nuclear envelope membrane protein)	-3,331	9,00E-04
NRSN1	neurensin 1	-2,100	9,70E-03
NELF	NMDA receptor synaptonuclear signaling and neuronal migration factor	2,046	9,40E-03
NSUN2	NOP2/Sun RNA methyltransferase family, member 2	2,724	9,00E-04
NSUN4	NOP2/Sun domain family, member 4	3,404	6,00E-04
NSUN5	NOP2/Sun domain family, member 5	2,300	6,00E-04
NT5C	5', 3'-nucleotidase, cytosolic	2,710	6,00E-04
NT5E	5'-nucleotidase, ecto (CD73)	-2,817	4,60E-03
NTAN1	N-terminal asparagine amidase	-2,430	1,20E-03
NTN1	netrin 1	-4,143	1,50E-03
NTN3	netrin 3	-2,486	9,60E-03
NUAK2	NUAK family, SNF1-like kinase, 2	2,323	1,00E-03
NUDCD1	NudC domain containing 1	2,968	3,20E-03
NUDCD2	NudC domain containing 2	2,133	1,00E-03
NUFIP1	nuclear fragile X mental retardation protein interacting protein 1	2,124	4,10E-03
NUP133	nucleoporin 133kDa	2,009	8,50E-03
NUP155	nucleoporin 155kDa	2,557	3,10E-03
NUP205	nucleoporin 205kDa	2,310	4,70E-03
NUP35	nucleoporin 35kDa	2,536	2,00E-03
NUP43	nucleoporin 43kDa	2,506	1,90E-05
NUP50	nucleoporin 50kDa	2,414	4,28E-05
NUP54	nucleoporin 54kDa	2,436	8,90E-03
NUPL2	nucleoporin like 2	2,526	6,80E-03
NUSAP1	nucleolar and spindle associated protein 1	-2,320	1,40E-03
NVL	nuclear VCP-like	2,420	4,40E-03
KIAA1239	NACHT and WD repeat domain containing 2	-2,008	8,20E-03
NYNRIN	NYN domain and retroviral integrase containing	-2,635	2,20E-03
OAZ2	ornithine decarboxylase antizyme 2	-2,708	8,19E-06
OBSL1	obscurin-like 1	-3,997	6,00E-04
OCRL	oculocerebrorenal syndrome of Lowe	2,762	2,40E-03
ODC1	ornithine decarboxylase 1	4,221	1,32E-05
OGFOD1	2-oxoglutarate and iron-dependent oxygenase domain containing 1	3,463	2,00E-04
OGN	osteoglycin	-5,260	3,00E-04
OGT	O-linked N-acetylglucosamine (GlcNAc) transferase	-4,147	4,10E-03
OLA1	Obg-like ATPase 1	2,476	1,00E-03
OLFML1	olfactomedin-like 1	-5,740	2,00E-04
OLFML2A	olfactomedin-like 2A	-5,708	3,00E-04
OLFML3	olfactomedin-like 3	-4,007	7,00E-04
OMD	osteomodulin	-2,998	3,70E-03
OPTN	optineurin	2,443	5,00E-04
ORAOV1	oral cancer overexpressed 1	2,440	7,00E-04
ORC4	origin recognition complex, subunit 4	2,069	3,90E-03
ORM1	orosomucoid 1	5,192	2,20E-03
ORMDL1	ORMDL sphingolipid biosynthesis regulator 1	2,457	1,50E-03
OSBP2	oxysterol binding protein 2	-2,003	4,00E-04
C20orf111	oxidative stress responsive serine-rich 1	2,338	1,40E-03
OSGIN2	oxidative stress induced growth inhibitor family member 2	3,747	5,00E-04
OSR1	odd-skipped related transciption factor 1	2,289	3,10E-03
OXNAD1	oxidoreductase NAD-binding domain containing 1	2,058	1,60E-03
P2RY2	purinergic receptor P2Y, G-protein coupled, 2	2,320	1,80E-03
P4HA3	prolyl 4-hydroxylase, alpha polypeptide III	-2,669	1,80E-03
PA2G4	proliferation-associated 2G4, 38kDa	2,055	4,30E-03
PABPC4	poly(A) binding protein, cytoplasmic 4 (inducible form)	2,766	1,80E-03
PAFAH1B1	platelet-activating factor acetylhydrolase 1b, regulatory subunit 1 (45kDa)	2,067	5,50E-03
PAFAH2	platelet-activating factor acetylhydrolase 2, 40kDa	-2,775	3,00E-04
PAG1	phosphoprotein membrane anchor with glycosphingolipid microdomains 1	-2,333	4,90E-03
PAIP2B	poly(A) binding protein interacting protein 2B	4,205	1,10E-03
PAK1IP1	PAK1 interacting protein 1	2,904	1,30E-03
PALD1	phosphatase domain containing, paladin 1	-2,730	4,00E-04
PALLD	palladin, cytoskeletal associated protein	-2,324	5,00E-03
PAMR1	peptidase domain containing associated with muscle regeneration 1	-4,875	8,19E-06
PANX1	pannexin 1	2,164	5,40E-03
PAPD4	PAP associated domain containing 4	2,044	2,30E-03
PAQR6	progestin and adipoQ receptor family member VI	-3,847	5,00E-04
PAQR7	progestin and adipoQ receptor family member VII	4,326	3,00E-04
PARP2	poly (ADP-ribose) polymerase 2	2,224	7,16E-05
PARP3	poly (ADP-ribose) polymerase family, member 3	3,673	1,00E-04
CXorf26	polysaccharide biosynthesis domain containing 1	3,357	1,00E-04
PCDH12	protocadherin 12	-4,622	7,00E-04
PCDHGC5	protocadherin gamma subfamily C, 5	-2,146	2,30E-03
PCMTD1	protein-L-isoaspartate (D-aspartate) O-methyltransferase domain containing 1	-2,801	9,40E-03
PCOLCE2	procollagen C-endopeptidase enhancer 2	-2,940	2,60E-03
PCSK9	proprotein convertase subtilisin/kexin type 9	2,734	1,20E-03
PDCD11	programmed cell death 11	2,802	3,00E-04
PDCD2L	programmed cell death 2-like	2,776	2,41E-05
PDCD4	programmed cell death 4 (neoplastic transformation inhibitor)	-2,626	1,10E-03
PDCD6IP	programmed cell death 6 interacting protein	2,803	2,90E-03
PDE10A	phosphodiesterase 10A	3,743	5,70E-03
PDE2A	phosphodiesterase 2A, cGMP-stimulated	-3,517	4,00E-04
PDE3B	phosphodiesterase 3B, cGMP-inhibited	-2,407	4,50E-03
PDE9A	phosphodiesterase 9A	-5,436	2,00E-04
PDGFRL	platelet-derived growth factor receptor-like	-6,439	7,00E-04
PDK2	pyruvate dehydrogenase kinase, isozyme 2	-3,894	1,82E-05
PDLIM2	PDZ and LIM domain 2 (mystique)	-2,646	2,10E-03
PDLIM3	PDZ and LIM domain 3	-2,027	2,40E-03
PDLIM5	PDZ and LIM domain 5	3,354	8,70E-03
PDRG1	p53 and DNA-damage regulated 1	4,333	2,79E-05
PDSS1	prenyl (decaprenyl) diphosphate synthase, subunit 1	3,298	3,00E-04
PDZRN4	PDZ domain containing ring finger 4	5,119	3,00E-04
PELP1	proline, glutamate and leucine rich protein 1	2,126	4,55E-05
PES1	pescadillo ribosomal biogenesis factor 1	3,308	3,30E-06
PEX3	peroxisomal biogenesis factor 3	2,604	2,40E-03
PFAS	phosphoribosylformylglycinamidine synthase	2,458	8,00E-04
PFDN2	prefoldin subunit 2	2,136	1,00E-04
PFDN4	prefoldin subunit 4	2,516	5,00E-05
PFKP	phosphofructokinase, platelet	3,800	5,61E-05
PGD	phosphogluconate dehydrogenase	2,339	2,21E-05
PGM2	phosphoglucomutase 2	2,308	6,90E-03
PGS1	phosphatidylglycerophosphate synthase 1	2,478	1,30E-03
PHEX	phosphate regulating endopeptidase homolog, X-linked	-4,800	1,24E-05
PHLDA1	pleckstrin homology-like domain, family A, member 1	3,217	3,90E-03
PHLDA3	pleckstrin homology-like domain, family A, member 3	6,580	1,47E-05
PHOSPHO1	phosphatase, orphan 1	-3,078	1,40E-03
PIEZO2	piezo-type mechanosensitive ion channel component 2	-3,301	2,80E-03
PIH1D2	PIH1 domain containing 2	-3,167	6,40E-03
PIK3C2B	phosphatidylinositol-4-phosphate 3-kinase, catalytic subunit type 2 beta	-2,153	6,20E-03
PIK3IP1	phosphoinositide-3-kinase interacting protein 1	-3,692	9,00E-04
PIP4K2C	phosphatidylinositol-5-phosphate 4-kinase, type II, gamma	2,865	5,70E-03
PIP5K1B	phosphatidylinositol-4-phosphate 5-kinase, type I, beta	2,640	6,50E-03
PIR	pirin (iron-binding nuclear protein)	2,611	2,10E-03
PITRM1	pitrilysin metallopeptidase 1	3,951	1,70E-03
PKIB	protein kinase (cAMP-dependent, catalytic) inhibitor beta	2,176	9,90E-03
PKIG	protein kinase (cAMP-dependent, catalytic) inhibitor gamma	-2,288	3,70E-03
PKM	pyruvate kinase, muscle	2,106	6,00E-04
PKNOX2	PBX/knotted 1 homeobox 2	-3,201	2,30E-03
PLA2G16	phospholipase A2, group XVI	-2,501	4,30E-03
PLAUR	plasminogen activator, urokinase receptor	4,665	2,30E-03
PLCB4	phospholipase C, beta 4	-2,477	1,10E-03
PLCE1	phospholipase C, epsilon 1	-2,058	1,90E-03
PLEKHA2	pleckstrin homology domain containing, family A (phosphoinositide binding specific) member 2	-2,341	7,20E-03
PLEKHA8	pleckstrin homology domain containing, family A (phosphoinositide binding specific) member 8	2,922	3,00E-04
PLEKHG5	pleckstrin homology domain containing, family G (with RhoGef domain) member 5	-3,298	4,00E-04
PLEKHO1	pleckstrin homology domain containing, family O member 1	-2,987	1,00E-04
PLIN2	perilipin 2	11,668	2,00E-04
PLK3	polo-like kinase 3	5,060	9,00E-04
PLP1	proteolipid protein 1	-11,724	1,00E-04
PLRG1	pleiotropic regulator 1	2,099	2,40E-03
PLSCR4	phospholipid scramblase 4	-3,220	7,60E-03
PLVAP	plasmalemma vesicle associated protein	-4,252	9,00E-04
PLXNC1	plexin C1	-5,777	2,00E-04
PLXND1	plexin D1	-4,083	1,00E-04
PMF1	polyamine-modulated factor 1	2,659	3,80E-03
PMS1	PMS1 postmeiotic segregation increased 1 (S. cerevisiae)	2,416	1,80E-03
PNLIP	pancreatic lipase	3,991	8,00E-04
PNP	purine nucleoside phosphorylase	2,572	3,00E-04
PNPLA7	patatin-like phospholipase domain containing 7	2,603	3,00E-04
PNPT1	polyribonucleotide nucleotidyltransferase 1	2,041	1,10E-03
PODN	podocan	-2,725	5,33E-05
POLB	polymerase (DNA directed), beta	2,054	2,00E-04
POLE3	polymerase (DNA directed), epsilon 3, accessory subunit	2,584	6,00E-04
POLK	polymerase (DNA directed) kappa	3,922	1,20E-03
POLR1B	polymerase (RNA) I polypeptide B, 128kDa	2,368	2,70E-03
POLR1C	polymerase (RNA) I polypeptide C, 30kDa	4,247	5,39E-06
POLR2A	polymerase (RNA) II (DNA directed) polypeptide A, 220kDa	2,357	5,00E-03
POLR2H	polymerase (RNA) II (DNA directed) polypeptide H	2,142	8,00E-04
POLR2K	polymerase (RNA) II (DNA directed) polypeptide K, 7.0kDa	2,283	2,00E-04
POLR3D	polymerase (RNA) III (DNA directed) polypeptide D, 44kDa	5,676	2,63E-05
POLR3E	polymerase (RNA) III (DNA directed) polypeptide E (80kD)	2,486	1,10E-03
POLR3K	polymerase (RNA) III (DNA directed) polypeptide K, 12.3 kDa	2,022	1,40E-03
PON1	paraoxonase 1	-6,259	5,50E-03
POP1	processing of precursor 1, ribonuclease P/MRP subunit (S. cerevisiae)	2,203	1,30E-03
POSTN	periostin, osteoblast specific factor	-6,235	8,00E-04
PPAP2C	phosphatidic acid phosphatase type 2C	2,220	6,68E-05
PPARG	peroxisome proliferator-activated receptor gamma	4,268	2,90E-03
PPIE	peptidylprolyl isomerase E (cyclophilin E)	2,192	1,00E-04
PPIF	peptidylprolyl isomerase F	4,323	1,00E-04
PPIP5K1	diphosphoinositol pentakisphosphate kinase 1	2,314	3,10E-03
PPM1F	protein phosphatase, Mg2+/Mn2+ dependent, 1F	-2,322	2,10E-03
PPM1J	protein phosphatase, Mg2+/Mn2+ dependent, 1J	-2,394	3,80E-03
PPP1R13L	protein phosphatase 1, regulatory subunit 13 like	3,246	4,00E-04
PPP1R14A	protein phosphatase 1, regulatory (inhibitor) subunit 14A	-3,636	8,10E-03
PPP1R14B	protein phosphatase 1, regulatory (inhibitor) subunit 14B	2,030	1,00E-03
PPP1R15A	protein phosphatase 1, regulatory subunit 15A	2,136	4,00E-04
PPP1R1B	protein phosphatase 1, regulatory (inhibitor) subunit 1B	-2,855	3,10E-03
PPP2R2A	protein phosphatase 2, regulatory subunit B, alpha	2,085	5,40E-03
PPP2R3C	protein phosphatase 2, regulatory subunit B'', gamma	2,036	6,60E-03
PPP2R5C	protein phosphatase 2, regulatory subunit B', gamma	2,262	2,00E-04
PPRC1	peroxisome proliferator-activated receptor gamma, coactivator-related 1	3,570	7,00E-04
PPWD1	peptidylprolyl isomerase domain and WD repeat containing 1	2,157	1,90E-03
PQLC2	PQ loop repeat containing 2	2,052	1,70E-03
PQLC3	PQ loop repeat containing 3	-2,549	1,60E-03
PRCP	prolylcarboxypeptidase (angiotensinase C)	-5,590	3,00E-04
PRDM6	PR domain containing 6	-3,260	3,00E-04
PREB	prolactin regulatory element binding	2,042	1,00E-04
PRELID2	PRELI domain containing 2	2,458	6,00E-04
PRELP	proline/arginine-rich end leucine-rich repeat protein	-8,736	4,46E-05
PRICKLE4	prickle homolog 4 (Drosophila)	-5,323	3,00E-04
PRKCDBP	protein kinase C, delta binding protein	-2,260	2,50E-03
PRKCZ	protein kinase C, zeta	-2,183	4,30E-03
PRKRIP1	PRKR interacting protein 1 (IL11 inducible)	2,244	4,28E-05
PRMT2	protein arginine methyltransferase 2	-2,117	4,00E-04
PRMT3	protein arginine methyltransferase 3	3,480	1,10E-03
PRMT5	protein arginine methyltransferase 5	5,402	5,59E-05
PRMT7	protein arginine methyltransferase 7	2,218	1,30E-03
PROM1	prominin 1	-4,006	2,10E-03
PROS1	protein S (alpha)	-4,981	3,00E-04
PROSER1	proline and serine rich 1	2,516	5,90E-03
PRPF3	pre-mRNA processing factor 3	3,163	3,00E-04
PRPF38A	pre-mRNA processing factor 38A	3,193	1,50E-03
PRPF4	pre-mRNA processing factor 4	2,228	3,00E-03
PRR15L	proline rich 15-like	-5,875	4,00E-04
PRSS36	protease, serine, 36	-2,076	3,00E-03
PRTFDC1	phosphoribosyl transferase domain containing 1	-5,169	3,00E-04
PRX	periaxin	-11,193	1,21E-05
PSAT1	phosphoserine aminotransferase 1	2,271	9,80E-03
PSMB10	proteasome (prosome, macropain) subunit, beta type, 10	-3,052	3,40E-03
PSMB9	proteasome (prosome, macropain) subunit, beta type, 9	-5,301	6,00E-04
PSMC6	proteasome (prosome, macropain) 26S subunit, ATPase, 6	2,388	3,00E-04
PSMD14	proteasome (prosome, macropain) 26S subunit, non-ATPase, 14	3,132	4,00E-04
PSMD5	proteasome (prosome, macropain) 26S subunit, non-ATPase, 5	3,065	1,80E-03
PSME1	proteasome (prosome, macropain) activator subunit 1 (PA28 alpha)	-2,044	1,00E-03
PSME3	proteasome (prosome, macropain) activator subunit 3 (PA28 gamma; Ki)	2,400	5,30E-03
PSRC1	proline/serine-rich coiled-coil 1	-3,016	4,20E-03
PTAR1	protein prenyltransferase alpha subunit repeat containing 1	2,897	1,40E-03
PTCD2	pentatricopeptide repeat domain 2	3,038	2,60E-03
PTGER3	prostaglandin E receptor 3 (subtype EP3)	-2,206	6,70E-03
PTGES2	prostaglandin E synthase 2	2,158	2,00E-04
PTGS2	prostaglandin-endoperoxide synthase 2 (prostaglandin G/H synthase and cyclooxygenase)	23,625	7,00E-04
PTP4A1	protein tyrosine phosphatase type IVA, member 1	2,431	1,00E-03
PTPLA	protein tyrosine phosphatase-like (proline instead of catalytic arginine), member A	3,637	9,00E-04
PTPN12	protein tyrosine phosphatase, non-receptor type 12	3,050	5,30E-03
PTPN2	protein tyrosine phosphatase, non-receptor type 2	2,706	3,00E-03
PTPRN2	protein tyrosine phosphatase, receptor type, N polypeptide 2	-2,296	3,70E-03
PTRF	polymerase I and transcript release factor	-2,930	1,80E-05
PTRH2	peptidyl-tRNA hydrolase 2	2,079	5,11E-05
PTRHD1	peptidyl-tRNA hydrolase domain containing 1	-2,580	5,90E-03
PTX3	pentraxin 3, long	43,956	4,00E-04
PUS1	pseudouridylate synthase 1	2,029	3,00E-04
PVR	poliovirus receptor	4,159	9,00E-04
PWP1	PWP1 homolog (S. cerevisiae)	2,371	1,00E-04
ACPL2	2-phosphoxylose phosphatase 1	-2,864	1,90E-03
PYGM	phosphorylase, glycogen, muscle	-3,334	2,00E-03
PYY	peptide YY	8,399	2,20E-03
QRSL1	glutaminyl-tRNA synthase (glutamine-hydrolyzing)-like 1	4,735	1,00E-04
QSOX1	quiescin Q6 sulfhydryl oxidase 1	-2,686	1,00E-03
QTRT1	queuine tRNA-ribosyltransferase 1	4,928	3,30E-06
RAB11B	RAB11B, member RAS oncogene family	-2,170	1,00E-04
RAB11FIP4	RAB11 family interacting protein 4 (class II)	3,893	1,10E-03
RAB32	RAB32, member RAS oncogene family	2,413	4,20E-03
RABEPK	Rab9 effector protein with kelch motifs	2,048	6,90E-03
RABGGTB	Rab geranylgeranyltransferase, beta subunit	6,234	1,89E-05
RACGAP1	Rac GTPase activating protein 1	-2,379	5,80E-03
RAD23B	RAD23 homolog B (S. cerevisiae)	2,303	4,20E-03
RADIL	Ras association and DIL domains	-2,483	2,90E-03
RAI14	retinoic acid induced 14	2,518	5,20E-03
RALGAPB	Ral GTPase activating protein, beta subunit (non-catalytic)	2,433	1,80E-03
RAMP1	receptor (G protein-coupled) activity modifying protein 1	-4,793	1,30E-03
RAMP2	receptor (G protein-coupled) activity modifying protein 2	-6,876	1,00E-04
RANGAP1	Ran GTPase activating protein 1	2,349	3,90E-03
RANGRF	RAN guanine nucleotide release factor	2,343	2,00E-04
RAP1GDS1	RAP1, GTP-GDP dissociation stimulator 1	2,137	1,30E-03
RAPGEF3	Rap guanine nucleotide exchange factor (GEF) 3	-4,903	3,00E-04
RARB	retinoic acid receptor, beta	-2,506	7,00E-03
RARG	retinoic acid receptor, gamma	-2,667	7,00E-04
RARS	arginyl-tRNA synthetase	2,268	9,00E-04
RASA4B	RAS p21 protein activator 4B	-2,165	7,80E-03
RASGEF1B	RasGEF domain family, member 1B	-2,051	7,40E-03
RASGRP1	RAS guanyl releasing protein 1 (calcium and DAG-regulated)	-2,444	1,30E-03
RASGRP2	RAS guanyl releasing protein 2 (calcium and DAG-regulated)	-3,481	1,10E-03
RASIP1	Ras interacting protein 1	-2,926	3,00E-04
RASL11A	RAS-like, family 11, member A	2,338	4,00E-04
RASL12	RAS-like, family 12	-3,099	4,00E-04
RASSF1	Ras association (RalGDS/AF-6) domain family member 1	2,239	2,80E-03
RASSF6	Ras association (RalGDS/AF-6) domain family member 6	2,858	1,30E-03
C20orf151	RBBP8 N-terminal like	-3,721	1,50E-03
RBM19	RNA binding motif protein 19	3,381	2,90E-03
RBM28	RNA binding motif protein 28	2,475	2,50E-03
RBM34	RNA binding motif protein 34	3,473	4,00E-04
RBP1	retinol binding protein 1, cellular	-2,676	1,70E-03
RCAN1	regulator of calcineurin 1	3,067	7,60E-03
RCC1	regulator of chromosome condensation 1	2,209	2,40E-03
RCC2	regulator of chromosome condensation 2	2,504	1,00E-04
RCL1	RNA terminal phosphate cyclase-like 1	2,461	4,80E-03
RCN3	reticulocalbin 3, EF-hand calcium binding domain	-2,188	3,70E-03
RDH14	retinol dehydrogenase 14 (all-trans/9-cis/11-cis)	2,520	3,00E-04
RELB	v-rel avian reticuloendotheliosis viral oncogene homolog B	3,691	1,00E-04
REM1	RAS (RAD and GEM)-like GTP-binding 1	-4,754	3,00E-04
RENBP	renin binding protein	2,261	4,00E-03
REP15	RAB15 effector protein	-2,334	3,80E-03
RERG	RAS-like, estrogen-regulated, growth inhibitor	-4,836	3,40E-03
RFTN1	raftlin, lipid raft linker 1	-2,922	1,40E-03
RFTN2	raftlin family member 2	-3,921	4,00E-04
RFX2	regulatory factor X, 2 (influences HLA class II expression)	-2,840	1,60E-03
RFX5	regulatory factor X, 5 (influences HLA class II expression)	-2,056	1,00E-04
RGAG4	retrotransposon gag domain containing 4	-2,738	9,60E-03
RGCC	regulator of cell cycle	-3,460	6,00E-04
RGS22	regulator of G-protein signaling 22	-2,746	5,40E-03
RGS3	regulator of G-protein signaling 3	-2,463	3,00E-04
RGS5	regulator of G-protein signaling 5	-3,040	6,80E-03
RGS6	regulator of G-protein signaling 6	-3,734	1,00E-04
RHPN2	rhophilin, Rho GTPase binding protein 2	-2,356	5,20E-03
RIBC1	RIB43A domain with coiled-coils 1	-2,793	1,20E-03
RIN2	Ras and Rab interactor 2	-2,452	5,00E-04
RIN3	Ras and Rab interactor 3	-3,402	5,35E-05
RIOK2	RIO kinase 2	2,516	8,00E-04
RIPK2	receptor-interacting serine-threonine kinase 2	3,258	3,00E-04
DSCR6	ripply transcriptional repressor 3	-3,774	2,40E-03
RLN1	relaxin 1	235,786	1,04E-05
RMND5B	required for meiotic nuclear division 5 homolog B (S. cerevisiae)	-2,160	5,40E-03
RNASEH1	ribonuclease H1	3,579	2,00E-04
RND3	Rho family GTPase 3	2,094	3,70E-03
RNF115	ring finger protein 115	2,516	2,00E-03
RNF122	ring finger protein 122	2,310	4,00E-03
RNF13	ring finger protein 13	2,133	7,20E-03
RNF183	ring finger protein 183	-2,034	2,50E-03
RNF19B	ring finger protein 19B	3,824	1,00E-04
RNGTT	RNA guanylyltransferase and 5'-phosphatase	2,582	8,20E-03
ROBO4	roundabout, axon guidance receptor, homolog 4 (Drosophila)	-2,300	2,00E-03
ROM1	retinal outer segment membrane protein 1	-2,224	1,70E-03
ROS1	ROS proto-oncogene 1 , receptor tyrosine kinase	-2,542	4,00E-03
RPAP1	RNA polymerase II associated protein 1	2,328	8,30E-05
RPF1	ribosome production factor 1 homolog (S. cerevisiae)	2,726	7,00E-04
RPF2	ribosome production factor 2 homolog (S. cerevisiae)	4,268	2,10E-03
RPL10	ribosomal protein L10	-2,021	3,10E-03
RPL34	ribosomal protein L34	-2,717	6,10E-03
RPP14	ribonuclease P/MRP 14kDa subunit	2,815	4,80E-03
RPP25	ribonuclease P/MRP 25kDa subunit	2,773	9,60E-03
RPP30	ribonuclease P/MRP 30kDa subunit	2,704	2,00E-04
RPP40	ribonuclease P/MRP 40kDa subunit	2,449	7,00E-04
RPS11	ribosomal protein S11	-2,387	1,00E-03
RPS15A	ribosomal protein S15a	-2,159	4,60E-03
RPS7	ribosomal protein S7	-2,514	7,00E-04
RPUSD4	RNA pseudouridylate synthase domain containing 4	2,603	1,20E-03
RRAGD	Ras-related GTP binding D	7,477	3,30E-06
RRAS2	related RAS viral (r-ras) oncogene homolog 2	3,762	4,90E-03
RRM2B	ribonucleotide reductase M2 B (TP53 inducible)	4,105	3,20E-03
RRP1	ribosomal RNA processing 1	2,527	1,00E-04
RRP12	ribosomal RNA processing 12 homolog (S. cerevisiae)	7,706	7,64E-06
RRP7A	ribosomal RNA processing 7 homolog A (S. cerevisiae)	2,206	4,00E-04
RRP8	ribosomal RNA processing 8, methyltransferase, homolog (yeast)	2,289	2,40E-03
RRP9	ribosomal RNA processing 9, small subunit (SSU) processome component, homolog (yeast)	3,712	5,31E-06
RRS1	RRS1 ribosome biogenesis regulator homolog (S. cerevisiae)	3,385	1,00E-04
RSL1D1	ribosomal L1 domain containing 1	2,604	7,36E-05
RSPH4A	radial spoke head 4 homolog A (Chlamydomonas)	-4,869	6,00E-04
RSPO1	R-spondin 1	-3,519	2,10E-03
RTKN2	rhotekin 2	-7,526	7,74E-05
RTN4IP1	reticulon 4 interacting protein 1	2,023	1,90E-03
RUFY4	RUN and FYVE domain containing 4	5,819	1,80E-03
RUNDC3B	RUN domain containing 3B	-2,055	9,10E-03
RUNX1	runt-related transcription factor 1	2,230	9,80E-03
RUSC2	RUN and SH3 domain containing 2	2,226	5,70E-03
RWDD2A	RWD domain containing 2A	2,120	1,00E-03
RXFP4	relaxin/insulin-like family peptide receptor 4	3,098	6,10E-03
S100A1	S100 calcium binding protein A1	-19,873	3,59E-05
S100A13	S100 calcium binding protein A13	-6,231	1,50E-03
S100A4	S100 calcium binding protein A4	-4,673	9,00E-04
SAA1	serum amyloid A1	8,576	1,00E-04
SAA2	serum amyloid A2	6,088	4,00E-04
SAA3	serum amyloid A3 pseudogene	24,277	6,00E-04
SAC3D1	SAC3 domain containing 1	3,219	2,00E-03
SAMD14	sterile alpha motif domain containing 14	-2,702	5,20E-03
SAMD9L	sterile alpha motif domain containing 9-like	2,570	4,60E-03
SAMHD1	SAM domain and HD domain 1	3,154	5,30E-03
SAR1B	secretion associated, Ras related GTPase 1B	2,000	1,10E-03
SARS	seryl-tRNA synthetase	2,433	1,00E-04
SAT1	spermidine/spermine N1-acetyltransferase 1	4,714	6,38E-06
SCARA3	scavenger receptor class A, member 3	-2,376	2,50E-03
SCD5	stearoyl-CoA desaturase 5	-2,439	1,90E-03
SCG3	secretogranin III	-4,494	7,00E-04
SCGB1A1	secretoglobin, family 1A, member 1 (uteroglobin)	-12,369	5,60E-03
SCGB3A1	secretoglobin, family 3A, member 1	-21,677	8,40E-03
SCO1	SCO1 cytochrome c oxidase assembly protein	2,141	4,70E-03
SCUBE1	signal peptide, CUB domain, EGF-like 1	-7,024	7,88E-06
SCUBE2	signal peptide, CUB domain, EGF-like 2	-2,141	1,00E-03
SDAD1	SDA1 domain containing 1	3,348	8,20E-03
SDC3	syndecan 3	-3,223	2,80E-03
SDC4	syndecan 4	4,272	5,90E-03
SDPR	serum deprivation response	-4,414	5,00E-04
SEC14L3	SEC14-like 3 (S. cerevisiae)	-5,919	1,30E-03
SEC23B	Sec23 homolog B (S. cerevisiae)	2,426	7,00E-04
SEC23IP	SEC23 interacting protein	2,504	1,90E-03
SEC61A2	Sec61 alpha 2 subunit (S. cerevisiae)	2,787	4,50E-03
SELENBP1	selenium binding protein 1	-7,764	1,20E-03
SELP	selectin P (granule membrane protein 140kDa, antigen CD62)	4,355	2,20E-03
SEMA3G	sema domain, immunoglobulin domain (Ig), short basic domain, secreted, (semaphorin) 3G	-5,466	2,79E-05
SEMA6C	sema domain, transmembrane domain (TM), and cytoplasmic domain, (semaphorin) 6C	-2,922	1,10E-03
SEMA6D	sema domain, transmembrane domain (TM), and cytoplasmic domain, (semaphorin) 6D	-2,695	5,20E-03
SENP8	SUMO/sentrin specific peptidase family member 8	3,058	1,30E-03
SEPT4	septin 4	-8,575	2,79E-05
SEPT6	septin 6	-3,268	7,00E-04
SERGEF	secretion regulating guanine nucleotide exchange factor	2,466	1,30E-03
SERINC2	serine incorporator 2	2,427	2,90E-03
SERPINA12	serpin peptidase inhibitor, clade A (alpha-1 antiproteinase, antitrypsin), member 12	2,034	5,20E-03
SERPINB6	serpin peptidase inhibitor, clade B (ovalbumin), member 6	2,361	1,00E-03
PAI1	serpin peptidase inhibitor, clade E (nexin, plasminogen activator inhibitor type 1), member 1	7,678	8,00E-04
SERPINI1	serpin peptidase inhibitor, clade I (neuroserpin), member 1	-2,516	9,00E-04
SESN2	sestrin 2	10,087	8,05E-05
SF3B3	splicing factor 3b, subunit 3, 130kDa	2,355	6,80E-03
SFMBT1	Scm-like with four mbt domains 1	2,391	2,00E-04
SFN	stratifin	12,069	1,00E-04
SFRP2	secreted frizzled-related protein 2	-3,590	8,66E-05
SH2D3C	SH2 domain containing 3C	-3,355	1,30E-03
SH3BGRL	SH3 domain binding glutamate-rich protein like	-2,171	1,40E-03
SH3BP2	SH3-domain binding protein 2	-2,256	3,30E-03
SH3BP5	SH3-domain binding protein 5 (BTK-associated)	-3,148	8,00E-04
SH3GLB1	SH3-domain GRB2-like endophilin B1	2,412	3,90E-03
SHMT2	serine hydroxymethyltransferase 2 (mitochondrial)	3,088	2,00E-04
SHPK	sedoheptulokinase	-2,535	3,90E-03
SIGLEC1	sialic acid binding Ig-like lectin 1, sialoadhesin	-2,310	7,00E-04
SKAP1	src kinase associated phosphoprotein 1	-2,850	9,00E-04
SLAIN2	SLAIN motif family, member 2	2,638	6,60E-03
SLC11A1	solute carrier family 11 (proton-coupled divalent metal ion transporter), member 1	2,520	6,10E-03
SLC12A3	solute carrier family 12 (sodium/chloride transporter), member 3	9,216	8,87E-05
SLC15A2	solute carrier family 15 (oligopeptide transporter), member 2	-10,077	2,00E-04
SLC15A4	solute carrier family 15 (oligopeptide transporter), member 4	2,133	1,30E-03
SLC16A12	solute carrier family 16, member 12	-2,575	1,20E-03
SLC16A13	solute carrier family 16, member 13	-3,572	4,00E-04
SLC16A14	solute carrier family 16, member 14	2,675	9,80E-03
SLC16A2	solute carrier family 16, member 2 (thyroid hormone transporter)	-2,812	1,10E-03
SLC16A6	solute carrier family 16, member 6	2,875	6,80E-03
SLC19A1	solute carrier family 19 (folate transporter), member 1	3,107	5,35E-05
SLC19A3	solute carrier family 19 (thiamine transporter), member 3	2,028	3,70E-03
SLC1A1	solute carrier family 1 (neuronal/epithelial high affinity glutamate transporter, system Xag), member 1	2,955	9,90E-03
SLC1A3	solute carrier family 1 (glial high affinity glutamate transporter), member 3	2,752	4,00E-03
SLC20A1	solute carrier family 20 (phosphate transporter), member 1	2,841	6,00E-04
SLC25A15	solute carrier family 25 (mitochondrial carrier; ornithine transporter) member 15	3,203	1,30E-03
SLC25A19	solute carrier family 25 (mitochondrial thiamine pyrophosphate carrier), member 19	2,038	3,60E-03
SLC25A32	solute carrier family 25 (mitochondrial folate carrier), member 32	2,990	8,40E-03
SLC25A33	solute carrier family 25 (pyrimidine nucleotide carrier), member 33	3,810	8,47E-05
SLC25A46	solute carrier family 25, member 46	2,898	3,20E-03
SLC25A47	solute carrier family 25, member 47	-5,051	4,30E-03
SLC26A10	solute carrier family 26, member 10	-2,642	1,20E-03
SLC27A2	solute carrier family 27 (fatty acid transporter), member 2	-3,249	6,00E-03
SLC27A3	solute carrier family 27 (fatty acid transporter), member 3	-4,489	2,50E-03
SLC27A4	solute carrier family 27 (fatty acid transporter), member 4	2,134	9,00E-04
SLC29A1	solute carrier family 29 (equilibrative nucleoside transporter), member 1	-3,265	2,15E-05
SLC29A2	solute carrier family 29 (equilibrative nucleoside transporter), member 2	3,745	7,61E-05
SLC30A1	solute carrier family 30 (zinc transporter), member 1	2,122	6,20E-03
SLC35A1	solute carrier family 35 (CMP-sialic acid transporter), member A1	2,335	5,50E-03
SLC38A1	solute carrier family 38, member 1	2,403	3,00E-04
SLC38A11	solute carrier family 38, member 11	-8,591	2,29E-05
SLC38A5	solute carrier family 38, member 5	2,050	8,00E-04
SLC39A6	solute carrier family 39 (zinc transporter), member 6	3,313	1,20E-03
SLC3A2	solute carrier family 3 (amino acid transporter heavy chain), member 2	2,358	2,69E-05
SLC43A1	solute carrier family 43 (amino acid system L transporter), member 1	-2,830	6,00E-04
SLC44A2	solute carrier family 44 (choline transporter), member 2	-2,093	1,00E-04
SLC44A3	solute carrier family 44, member 3	-3,114	4,50E-03
SLC4A3	solute carrier family 4 (anion exchanger), member 3	-3,463	9,00E-03
SLC5A6	solute carrier family 5 (sodium/multivitamin and iodide cotransporter), member 6	2,038	3,00E-04
SLC5A9	solute carrier family 5 (sodium/sugar cotransporter), member 9	2,061	5,00E-04
SLC6A2	solute carrier family 6 (neurotransmitter transporter), member 2	-11,428	7,00E-05
SLC6A4	solute carrier family 6 (neurotransmitter transporter), member 4	-12,018	3,80E-05
SLC6A8	solute carrier family 6 (neurotransmitter transporter), member 8	2,267	2,30E-03
SLC7A1	solute carrier family 7 (cationic amino acid transporter, y+ system), member 1	4,501	1,80E-03
SLC7A11	solute carrier family 7 (anionic amino acid transporter light chain, xc- system), member 11	8,557	6,50E-03
SLC7A5	solute carrier family 7 (amino acid transporter light chain, L system), member 5	12,689	5,33E-05
SLC7A8	solute carrier family 7 (amino acid transporter light chain, L system), member 8	2,471	2,70E-03
SLC8A3	solute carrier family 8 (sodium/calcium exchanger), member 3	-2,048	9,00E-03
SLC9A5	solute carrier family 9, subfamily A (NHE5, cation proton antiporter 5), member 5	-3,403	6,40E-03
SLCO1A2	solute carrier organic anion transporter family, member 1A2	3,720	1,90E-03
SLCO2A1	solute carrier organic anion transporter family, member 2A1	-3,572	1,50E-03
SLIT3	slit homolog 3 (Drosophila)	-2,311	3,00E-04
SLMO2	slowmo homolog 2 (Drosophila)	2,101	1,00E-03
SLX4	SLX4 structure-specific endonuclease subunit	3,146	3,00E-04
SMAD6	SMAD family member 6	-2,581	1,80E-03
SMARCA2	SWI/SNF related, matrix associated, actin dependent regulator of chromatin, subfamily a, member 2	-2,162	3,10E-03
SMARCD2	SWI/SNF related, matrix associated, actin dependent regulator of chromatin, subfamily d, member 2	-2,109	3,00E-04
SMG5	SMG5 nonsense mediated mRNA decay factor	2,131	7,40E-03
C19orf42	small integral membrane protein 7	2,373	2,73E-05
SMPD4	sphingomyelin phosphodiesterase 4, neutral membrane (neutral sphingomyelinase-3)	2,496	7,00E-04
SMTN	smoothelin	-2,675	4,00E-04
SMTNL2	smoothelin-like 2	-4,046	1,60E-03
SNAI1	snail family zinc finger 1	3,832	1,90E-03
SNED1	sushi, nidogen and EGF-like domains 1	-2,914	3,00E-04
SNN	stannin	-2,647	4,00E-04
SNRNP200	small nuclear ribonucleoprotein 200kDa (U5)	2,954	3,00E-04
SNRNP48	small nuclear ribonucleoprotein 48kDa (U11/U12)	3,140	2,15E-05
SNTN	sentan, cilia apical structure protein	-6,668	8,93E-05
SNX10	sorting nexin 10	2,189	8,30E-03
SNX11	sorting nexin 11	2,398	3,00E-04
SNX16	sorting nexin 16	2,843	9,70E-03
SNX20	sorting nexin 20	-2,144	2,80E-03
SOCS2	suppressor of cytokine signaling 2	-4,439	1,47E-05
SOCS3	suppressor of cytokine signaling 3	5,694	6,50E-03
SOD2	superoxide dismutase 2, mitochondrial	2,349	8,90E-03
SORBS3	sorbin and SH3 domain containing 3	-2,022	4,00E-04
SOSTDC1	sclerostin domain containing 1	-5,210	7,00E-04
SOWAHC	sosondowah ankyrin repeat domain family member C	3,502	6,20E-03
SOX13	SRY (sex determining region Y)-box 13	-2,656	1,90E-03
SPA17	sperm autoantigenic protein 17	-4,716	4,70E-03
SPAG1	sperm associated antigen 1	3,775	4,00E-04
SPAG17	sperm associated antigen 17	-2,957	1,30E-03
SPAG5	sperm associated antigen 5	-2,062	5,20E-03
SPAG9	sperm associated antigen 9	2,936	6,60E-03
SPARC	secreted protein, acidic, cysteine-rich (osteonectin)	-3,182	7,49E-05
SPARCL1	SPARC-like 1 (hevin)	-2,282	1,00E-03
SPATA18	spermatogenesis associated 18	-5,074	3,20E-03
SPATA5L1	spermatogenesis associated 5-like 1	2,359	4,50E-03
SPECC1	sperm antigen with calponin homology and coiled-coil domains 1	2,831	5,20E-03
SPHK1	sphingosine kinase 1	22,826	3,30E-06
SPIRE1	spire-type actin nucleation factor 1	2,940	5,50E-03
SPOPL	speckle-type POZ protein-like	3,400	9,00E-03
OPN	secreted phosphoprotein 1	28,159	3,30E-03
SPRR1	small proline-rich protein 1B	9,416	2,79E-05
SQSTM1	sequestosome 1	6,188	2,49E-05
SRFBP1	serum response factor binding protein 1	2,383	1,30E-03
SRI	sorcin	-2,524	3,00E-04
SRL	sarcalumenin	-3,434	3,41E-05
SRP72	signal recognition particle 72kDa	2,140	4,00E-04
SRP9	signal recognition particle 9kDa	2,181	3,00E-04
SRPRB	signal recognition particle receptor, B subunit	2,140	1,00E-04
SRPX	sushi-repeat containing protein, X-linked	-4,234	5,20E-05
SRXN1	sulfiredoxin 1	42,437	2,00E-05
SSB	Sjogren syndrome antigen B (autoantigen La)	2,163	8,00E-04
SSH1	slingshot protein phosphatase 1	-2,250	1,20E-03
SSPN	sarcospan	-3,867	1,00E-04
SSR2	signal sequence receptor, beta (translocon-associated protein beta)	-2,056	1,20E-03
SSTR4	somatostatin receptor 4	-2,921	6,70E-03
ST14	suppression of tumorigenicity 14 (colon carcinoma)	3,320	9,55E-05
ST3GAL4	ST3 beta-galactoside alpha-2,3-sialyltransferase 4	-2,792	5,00E-04
ST3GAL6	ST3 beta-galactoside alpha-2,3-sialyltransferase 6	-2,902	1,00E-04
ST5	suppression of tumorigenicity 5	-2,110	1,40E-03
ST6GALNAC1	ST6 (alpha-N-acetyl-neuraminyl-2,3-beta-galactosyl-1,3)-N-acetylgalactosaminide alpha-2,6-sialyltransferase 1	-2,499	3,70E-03
ST6GALNAC6	ST6 (alpha-N-acetyl-neuraminyl-2,3-beta-galactosyl-1,3)-N-acetylgalactosaminide alpha-2,6-sialyltransferase 6	-2,705	9,00E-04
ST8SIA2	ST8 alpha-N-acetyl-neuraminide alpha-2,8-sialyltransferase 2	-2,976	5,40E-03
STARD6	StAR-related lipid transfer (START) domain containing 6	-2,382	7,50E-03
STARD8	StAR-related lipid transfer (START) domain containing 8	-5,232	3,41E-05
STARD9	StAR-related lipid transfer (START) domain containing 9	-4,782	1,00E-04
STC1	stanniocalcin 1	-5,264	1,90E-03
STC2	stanniocalcin 2	2,269	3,40E-03
STEAP1	six transmembrane epithelial antigen of the prostate 1	4,372	1,90E-03
STMN1	stathmin 1	-3,841	7,40E-03
STON1	stonin 1	-2,127	4,20E-03
STRA6	stimulated by retinoic acid 6	3,587	8,15E-05
STRAP	serine/threonine kinase receptor associated protein	2,162	4,00E-04
STXBP1	syntaxin binding protein 1	-2,634	3,60E-03
STXBP6	syntaxin binding protein 6 (amisyn)	-4,944	4,54E-05
SULF2	sulfatase 2	2,751	5,00E-04
SUPV3L1	suppressor of var1, 3-like 1 (S. cerevisiae)	2,296	1,00E-04
SUSD2	sushi domain containing 2	-9,672	1,00E-04
SUSD4	sushi domain containing 4	2,010	2,00E-04
SWI5	SWI5 recombination repair homolog (yeast)	2,020	7,00E-04
SYNC	syncoilin, intermediate filament protein	2,246	8,80E-03
SYPL2	synaptophysin-like 2	-2,117	1,00E-04
SYT15	synaptotagmin XV	-3,876	4,00E-04
SYT16	synaptotagmin XVI	2,771	2,00E-03
SYT7	synaptotagmin VII	-3,677	1,10E-03
TAC3	tachykinin 3	-6,763	2,70E-03
TADA2A	transcriptional adaptor 2A	2,238	3,40E-03
TAF12	TAF12 RNA polymerase II, TATA box binding protein (TBP)-associated factor, 20kDa	2,157	4,20E-03
TAF13	TAF13 RNA polymerase II, TATA box binding protein (TBP)-associated factor, 18kDa	2,216	4,80E-03
TAF1C	TATA box binding protein (TBP)-associated factor, RNA polymerase I, C, 110kDa	2,195	2,50E-03
TAF3	TAF3 RNA polymerase II, TATA box binding protein (TBP)-associated factor, 140kDa	2,070	6,00E-04
TAF7	TAF7 RNA polymerase II, TATA box binding protein (TBP)-associated factor, 55kDa	-2,228	5,20E-03
TAGAP	T-cell activation RhoGTPase activating protein	-3,639	8,00E-04
TAOK1	TAO kinase 1	2,610	2,70E-03
TAPBP	TAP binding protein (tapasin)	-2,690	1,00E-04
TARS	threonyl-tRNA synthetase	2,847	5,00E-04
TARS2	threonyl-tRNA synthetase 2, mitochondrial (putative)	2,129	3,00E-04
TBC1D15	TBC1 domain family, member 15	2,490	7,10E-03
TBC1D22B	TBC1 domain family, member 22B	2,425	7,20E-03
TBRG4	transforming growth factor beta regulator 4	2,884	8,85E-05
TBX2	T-box 2	-4,055	6,00E-04
TBX4	T-box 4	-3,141	1,00E-03
TBX5	T-box 5	-3,146	7,00E-04
TCF21	transcription factor 21	-2,854	8,40E-03
TCF7	transcription factor 7 (T-cell specific, HMG-box)	-4,677	1,80E-05
TCHP	trichoplein, keratin filament binding	2,046	1,30E-03
TCP1	t-complex 1	2,152	4,39E-05
TCP11L2	t-complex 11, testis-specific-like 2	-2,484	6,20E-03
TCTA	T-cell leukemia translocation altered	-2,139	4,30E-03
C8orf42	testis development related protein	-2,665	2,40E-03
TEK	TEK tyrosine kinase, endothelial	-7,844	1,90E-05
TEKT3	tektin 3	-2,621	5,50E-03
TENC1	tensin like C1 domain containing phosphatase (tensin 2)	-2,083	8,70E-03
ODZ1	teneurin transmembrane protein 1	-2,379	5,84E-05
TEX10	testis expressed 10	2,568	1,30E-03
TEX14	testis expressed 14	-2,255	1,70E-03
TGFBI	transforming growth factor, beta-induced, 68kDa	2,580	5,00E-03
TGIF1	TGFB-induced factor homeobox 1	3,076	1,00E-04
TGM2	transglutaminase 2	-2,647	1,20E-03
TGM3	transglutaminase 3	-2,412	4,10E-03
THAP1	THAP domain containing, apoptosis associated protein 1	2,028	8,60E-03
THBS3	thrombospondin 3	-4,855	3,00E-04
THNSL1	threonine synthase-like 1 (S. cerevisiae)	2,107	7,00E-04
THRA	thyroid hormone receptor, alpha	-4,167	1,00E-04
THSD1	thrombospondin, type I, domain containing 1	-3,344	5,70E-03
THYN1	thymocyte nuclear protein 1	-2,859	2,70E-03
TIE1	tyrosine kinase with immunoglobulin-like and EGF-like domains 1	-6,540	1,82E-05
TIMM17A	translocase of inner mitochondrial membrane 17 homolog A (yeast)	2,146	2,00E-04
TIMM44	translocase of inner mitochondrial membrane 44 homolog (yeast)	2,385	1,80E-05
TIMM50	translocase of inner mitochondrial membrane 50 homolog (S. cerevisiae)	2,862	4,95E-06
TIPIN	TIMELESS interacting protein	2,016	3,00E-04
TKTL1	transketolase-like 1	-4,726	1,00E-04
TLN2	talin 2	-2,233	8,00E-04
TM4SF1	transmembrane 4 L six family member 1	2,376	1,60E-03
TMA16	translation machinery associated 16 homolog (S. cerevisiae)	2,948	2,00E-04
TMC7	transmembrane channel-like 7	-2,323	8,03E-05
TMCC2	transmembrane and coiled-coil domain family 2	-3,765	1,00E-03
TMCO4	transmembrane and coiled-coil domains 4	-3,059	4,20E-03
TMEM100	transmembrane protein 100	-5,630	3,00E-04
TMEM104	transmembrane protein 104	3,518	7,00E-04
TMEM109	transmembrane protein 109	-2,134	5,20E-05
TMEM119	transmembrane protein 119	-2,422	6,00E-04
TMEM128	transmembrane protein 128	2,017	2,20E-03
TMEM132A	transmembrane protein 132A	-2,624	5,00E-04
TMEM132E	transmembrane protein 132E	-3,295	3,00E-04
TMEM140	transmembrane protein 140	-2,236	3,90E-03
TMEM150C	transmembrane protein 150C	-2,399	4,10E-03
TMEM18	transmembrane protein 18	2,785	2,30E-03
TMEM183A	transmembrane protein 183A	2,316	4,38E-05
TMEM192	transmembrane protein 192	2,318	3,50E-03
TMEM200B	transmembrane protein 200B	-2,552	7,00E-04
TMEM204	transmembrane protein 204	-7,975	2,46E-05
TMEM209	transmembrane protein 209	2,602	5,30E-03
TMEM212	transmembrane protein 212	-5,252	4,70E-03
TMEM218	transmembrane protein 218	-2,476	1,60E-03
TMEM241	transmembrane protein 241	2,529	1,50E-03
C7orf23	transmembrane protein 243, mitochondrial	2,220	1,50E-03
TMEM26	transmembrane protein 26	-2,063	6,90E-03
TMEM33	transmembrane protein 33	3,611	2,40E-03
TMEM38B	transmembrane protein 38B	2,486	6,00E-04
TMEM39A	transmembrane protein 39A	2,932	1,40E-03
TMEM41A	transmembrane protein 41A	3,584	1,00E-04
TMEM88	transmembrane protein 88	-3,509	2,00E-04
TMOD1	tropomodulin 1	-3,115	9,00E-04
TMOD4	tropomodulin 4 (muscle)	-2,153	9,20E-03
TMTC2	transmembrane and tetratricopeptide repeat containing 2	-2,808	1,30E-03
TMTC4	transmembrane and tetratricopeptide repeat containing 4	2,375	1,40E-03
TNFAIP6	tumor necrosis factor, alpha-induced protein 6	10,447	7,00E-04
TNFAIP8L3	tumor necrosis factor, alpha-induced protein 8-like 3	-2,806	9,60E-03
TNFRSF11B	tumor necrosis factor receptor superfamily, member 11b	5,917	1,70E-03
TNFRSF12A	tumor necrosis factor receptor superfamily, member 12A	16,720	1,44E-05
TNFRSF17	tumor necrosis factor receptor superfamily, member 17	-3,548	3,00E-04
TNFRSF25	tumor necrosis factor receptor superfamily, member 25	-2,290	9,00E-03
TNFSF10	tumor necrosis factor (ligand) superfamily, member 10	-4,928	1,10E-03
TNFSF12-TNFSF13	TNFSF12-TNFSF13 readthrough	-2,102	6,60E-03
TNK2	tyrosine kinase, non-receptor, 2	-2,556	1,40E-03
TNPO3	transportin 3	3,008	9,00E-04
TOM1L1	target of myb1 (chicken)-like 1	2,156	8,00E-04
TOM1L2	target of myb1-like 2 (chicken)	-2,084	6,90E-03
TOMM34	translocase of outer mitochondrial membrane 34	2,258	2,30E-03
TOMM40	translocase of outer mitochondrial membrane 40 homolog (yeast)	3,761	4,60E-05
TOMM40L	translocase of outer mitochondrial membrane 40 homolog (yeast)-like	2,170	7,90E-03
TOMM6	translocase of outer mitochondrial membrane 6 homolog (yeast)	2,001	2,00E-04
TOP2A	topoisomerase (DNA) II alpha 170kDa	-2,341	7,50E-03
TP53I11	tumor protein p53 inducible protein 11	-2,643	1,20E-03
TPCN1	two pore segment channel 1	-5,613	6,33E-05
TPD52L1	tumor protein D52-like 1	-8,462	5,20E-05
TPST2	tyrosylprotein sulfotransferase 2	-2,664	9,71E-05
TPT1	tumor protein, translationally-controlled 1	-2,263	7,00E-04
TRAF3	TNF receptor-associated factor 3	2,190	1,90E-03
TRAFD1	TRAF-type zinc finger domain containing 1	2,324	7,50E-03
C5orf44	trafficking protein particle complex 13	2,011	5,00E-04
TREML1	triggering receptor expressed on myeloid cells-like 1	-2,810	1,00E-03
TRERF1	transcriptional regulating factor 1	-2,852	3,80E-03
TRIAP1	TP53 regulated inhibitor of apoptosis 1	2,623	1,30E-03
TRIB1	tribbles pseudokinase 1	3,989	1,10E-03
TRIB3	tribbles pseudokinase 3	6,777	7,08E-05
TRIM47	tripartite motif containing 47	-2,694	4,50E-03
TRIM62	tripartite motif containing 62	-2,079	1,50E-03
TRIM63	tripartite motif containing 63, E3 ubiquitin protein ligase	4,392	6,00E-04
TRIP4	thyroid hormone receptor interactor 4	2,146	2,50E-03
TRIT1	tRNA isopentenyltransferase 1	3,801	2,00E-04
TRMT1	tRNA methyltransferase 1 homolog (S. cerevisiae)	2,242	4,38E-05
TRMT10A	tRNA methyltransferase 10 homolog A (S. cerevisiae)	3,374	8,70E-03
TRMT13	tRNA methyltransferase 13 homolog (S. cerevisiae)	2,220	6,00E-04
TRMT6	tRNA methyltransferase 6 homolog (S. cerevisiae)	3,039	3,60E-03
TRMT61A	tRNA methyltransferase 61 homolog A (S. cerevisiae)	4,002	4,50E-03
TRO	trophinin	-3,518	7,00E-04
TRPC3	transient receptor potential cation channel, subfamily C, member 3	-3,341	5,00E-04
TRPC6	transient receptor potential cation channel, subfamily C, member 6	-3,073	2,70E-03
TRPV6	transient receptor potential cation channel, subfamily V, member 6	-7,993	1,00E-04
TRUB2	TruB pseudouridine (psi) synthase family member 2	3,645	1,10E-03
TSC1	tuberous sclerosis 1	2,185	4,40E-03
TSC22D1	TSC22 domain family, member 1	-2,559	1,55E-05
TSC22D3	TSC22 domain family, member 3	-2,828	4,20E-03
TSGA10	testis specific, 10	-2,193	7,30E-03
TSKS	testis-specific serine kinase substrate	-2,639	5,00E-04
TSPAN12	tetraspanin 12	-3,134	1,40E-03
TSPAN13	tetraspanin 13	-2,185	2,00E-04
TSPAN18	tetraspanin 18	-3,124	7,00E-04
TSPAN2	tetraspanin 2	-3,421	8,00E-04
TSPAN8	tetraspanin 8	-3,158	2,00E-03
TSPAN9	tetraspanin 9	-2,426	4,80E-03
TSR1	TSR1, 20S rRNA accumulation, homolog (S. cerevisiae)	4,165	3,00E-04
TSSC1	tumor suppressing subtransferable candidate 1	2,844	3,90E-03
TSTD2	thiosulfate sulfurtransferase (rhodanese)-like domain containing 2	-2,042	7,30E-03
TTC27	tetratricopeptide repeat domain 27	4,588	2,00E-04
TTI2	TELO2 interacting protein 2	2,833	1,00E-04
TTLL3	tubulin tyrosine ligase-like family, member 3	-2,243	5,20E-03
TTLL6	tubulin tyrosine ligase-like family, member 6	-2,107	2,00E-03
TTLL8	tubulin tyrosine ligase-like family, member 8	-2,405	3,20E-03
TUBA4A	tubulin, alpha 4a	2,732	4,00E-04
TUBB1	tubulin, beta 1 class VI	-3,068	2,00E-04
TXNIP	thioredoxin interacting protein	-2,433	5,10E-03
TXNRD1	thioredoxin reductase 1	7,262	1,20E-03
TYMS	thymidylate synthetase	2,745	5,00E-04
TYW3	tRNA-yW synthesizing protein 3 homolog (S. cerevisiae)	2,216	2,20E-03
TYW5	tRNA-yW synthesizing protein 5	3,507	4,00E-04
U2SURP	U2 snRNP-associated SURP domain containing	2,029	4,00E-03
UACA	uveal autoantigen with coiled-coil domains and ankyrin repeats	-2,502	3,00E-04
UAP1	UDP-N-acetylglucosamine pyrophosphorylase 1	2,761	6,60E-03
UBA5	ubiquitin-like modifier activating enzyme 5	2,372	5,23E-05
UBA6	ubiquitin-like modifier activating enzyme 6	2,164	9,40E-03
FAM100B	UBA-like domain containing 2	-2,127	2,80E-03
UBE2K	ubiquitin-conjugating enzyme E2K	2,058	2,00E-04
UBL5	ubiquitin-like 5	-2,124	3,60E-03
UBQLN1	ubiquilin 1	3,118	1,60E-03
UBXN10	UBX domain protein 10	-4,754	4,20E-03
UBXN2B	UBX domain protein 2B	2,901	5,00E-04
UCHL3	ubiquitin carboxyl-terminal esterase L3 (ubiquitin thiolesterase)	4,973	4,42E-05
UCHL5	ubiquitin carboxyl-terminal hydrolase L5	2,870	4,00E-04
UEVLD	UEV and lactate/malate dehyrogenase domains	2,210	2,90E-03
UFM1	ubiquitin-fold modifier 1	2,163	5,00E-04
UGDH	UDP-glucose 6-dehydrogenase	2,879	7,90E-03
UHRF1BP1L	UHRF1 binding protein 1-like	2,162	5,50E-03
UPF3B	UPF3 regulator of nonsense transcripts homolog B (yeast)	2,416	1,90E-03
UPK3B	uroplakin 3B	-10,435	6,90E-05
UQCRQ	ubiquinol-cytochrome c reductase, complex III subunit VII, 9.5kDa	2,202	2,40E-03
URB1	URB1 ribosome biogenesis 1 homolog (S. cerevisiae)	2,049	1,40E-03
USP14	ubiquitin specific peptidase 14 (tRNA-guanine transglycosylase)	2,556	5,70E-03
USP15	ubiquitin specific peptidase 15	2,812	2,30E-03
USP16	ubiquitin specific peptidase 16	2,579	2,20E-03
USP24	ubiquitin specific peptidase 24	4,288	1,80E-03
USP39	ubiquitin specific peptidase 39	2,161	9,00E-04
UTP11L	UTP11-like, U3 small nucleolar ribonucleoprotein (yeast)	2,219	4,00E-04
UTP15	UTP15, U3 small nucleolar ribonucleoprotein, homolog (S. cerevisiae)	3,874	2,10E-03
UTP20	UTP20, small subunit (SSU) processome component, homolog (yeast)	4,626	9,00E-04
UTP3	UTP3, small subunit (SSU) processome component, homolog (S. cerevisiae)	2,027	2,49E-05
VARS	valyl-tRNA synthetase	4,989	8,19E-06
VAT1L	vesicle amine transport 1-like	-3,687	8,30E-05
METTL21D	valosin containing protein lysine (K) methyltransferase	2,637	9,00E-03
VEGF	vascular endothelial growth factor A	-5,539	1,00E-04
VGF	VGF nerve growth factor inducible	6,887	6,40E-03
VIPR1	vasoactive intestinal peptide receptor 1	-38,476	2,69E-05
VMP1	vacuole membrane protein 1	3,013	1,35E-05
VPS37A	vacuolar protein sorting 37 homolog A (S. cerevisiae)	2,070	8,90E-03
VTI1A	vesicle transport through interaction with t-SNAREs 1A	2,535	2,00E-03
WBP11	WW domain binding protein 11	2,762	1,70E-03
WBSCR16	Williams-Beuren syndrome chromosome region 16	2,785	3,00E-04
WBSCR22	Williams Beuren syndrome chromosome region 22	2,185	2,41E-05
WDFY1	WD repeat and FYVE domain containing 1	2,464	6,10E-03
WDR12	WD repeat domain 12	4,839	2,40E-05
WDR3	WD repeat domain 3	3,792	1,40E-03
WDR36	WD repeat domain 36	2,214	3,50E-03
WDR4	WD repeat domain 4	3,694	2,10E-03
WDR43	WD repeat domain 43	3,857	2,00E-04
WDR63	WD repeat domain 63	-3,709	3,00E-03
WDR73	WD repeat domain 73	2,280	5,20E-06
WDR74	WD repeat domain 74	2,595	1,90E-05
WDR75	WD repeat domain 75	2,677	2,00E-04
WDR77	WD repeat domain 77	2,966	1,00E-04
WDR86	WD repeat domain 86	-3,165	2,50E-03
WFS1	Wolfram syndrome 1 (wolframin)	2,018	5,00E-03
WNT3A	wingless-type MMTV integration site family, member 3A	-4,097	1,10E-03
WNT5B	wingless-type MMTV integration site family, member 5B	-2,802	3,00E-04
WSCD1	WSC domain containing 1	-6,908	2,00E-04
XAF1	XIAP associated factor 1	-2,450	2,60E-03
XPC	xeroderma pigmentosum, complementation group C	5,143	1,00E-04
XPO4	exportin 4	2,375	1,40E-03
XPO5	exportin 5	3,089	6,80E-03
YARS	tyrosyl-tRNA synthetase	3,743	1,00E-04
YPEL1	yippee-like 1 (Drosophila)	-2,793	8,10E-03
YPEL3	yippee-like 3 (Drosophila)	-3,592	3,86E-05
YRDC	yrdC N(6)-threonylcarbamoyltransferase domain containing	2,892	1,00E-04
ZBED2	zinc finger, BED-type containing 2	-2,551	5,30E-03
ZBTB24	zinc finger and BTB domain containing 24	2,148	2,10E-03
ZBTB46	zinc finger and BTB domain containing 46	-2,445	2,20E-03
ZBTB47	zinc finger and BTB domain containing 47	-2,085	3,60E-03
ZBTB9	zinc finger and BTB domain containing 9	2,297	7,90E-03
ZC3H12A	zinc finger CCCH-type containing 12A	2,906	5,00E-04
ZC3H8	zinc finger CCCH-type containing 8	3,257	4,00E-04
ZC3HC1	zinc finger, C3HC-type containing 1	2,232	5,81E-05
ZDHHC14	zinc finger, DHHC-type containing 14	-2,555	2,61E-05
ZDHHC18	zinc finger, DHHC-type containing 18	-2,209	3,00E-04
ZDHHC21	zinc finger, DHHC-type containing 21	2,668	3,60E-03
ZFP36	ZFP36 ring finger protein	3,956	1,80E-03
ZNF642	ZFP69 zinc finger protein	2,174	1,40E-03
ZFYVE21	zinc finger, FYVE domain containing 21	-2,122	1,30E-03
ZMAT3	zinc finger, matrin-type 3	6,608	3,30E-03
ZMPSTE24	zinc metallopeptidase STE24	3,543	7,90E-03
ZMYM3	zinc finger, MYM-type 3	-2,587	1,00E-04
ZMYND12	zinc finger, MYND-type containing 12	-4,976	1,40E-03
ZMYND19	zinc finger, MYND-type containing 19	2,863	1,39E-05
ZNF232	zinc finger protein 232	3,276	1,00E-04
ZNF277	zinc finger protein 277	-2,984	2,00E-04
ZNF326	zinc finger protein 326	3,190	4,00E-04
ZNF330	zinc finger protein 330	3,073	2,00E-04
ZNF362	zinc finger protein 362	-2,586	2,46E-05
ZNF367	zinc finger protein 367	-2,266	9,60E-03
ZNF385A	zinc finger protein 385A	2,173	1,00E-03
ZNF420	zinc finger protein 420	2,120	5,50E-03
ZNF467	zinc finger protein 467	-2,640	1,80E-03
ZNF503	zinc finger protein 503	-2,659	1,30E-03
ZNF521	zinc finger protein 521	-2,389	8,30E-03
ZNF593	zinc finger protein 593	3,849	8,01E-05
ZNF622	zinc finger protein 622	2,626	1,61E-05
ZNF704	zinc finger protein 704	-2,364	5,30E-03
ZNF805	zinc finger protein 805	2,028	1,00E-03
ZNHIT6	zinc finger, HIT-type containing 6	3,212	8,00E-04
ZNRD1	zinc ribbon domain containing 1	2,046	1,00E-04
ZNF259	ZPR1 zinc finger	3,400	2,00E-04
ENSOCUG00000001002		2,081	3,10E-03
ENSOCUG00000009069		2,207	7,80E-03
ENSOCUG00000012289		2,005	2,90E-03
ENSOCUG00000008103		130,787	2,50E-05
ENSOCUG00000025640		13,163	1,10E-03
ENSOCUG00000004189		3,149	1,00E-04
G3P		2,373	1,30E-03
ENSOCUG00000005593		-4,571	2,00E-04
ENSOCUG00000012976		-8,605	3,30E-03
ENSOCUG00000016529		2,011	4,00E-04
[truncated: 218 more rows]
