# Supplementary material for: Transcriptome Analysis of the Preterm Rabbit Lung after Seven Days of Hyperoxic Exposure
Source: PLoS One. 2015 Aug 28;10(8):e0136569. doi: 10.1371/journal.pone.0136569 (PMC4552674; doi:10.1371/journal.pone.0136569)
Supplement: S2 Table — FC: fold change, z-score and p-value of overlap. (XLSX) [file pone.0136569.s002.xlsx]

## Sheet: Blad1
ACTIVATED UPSTREAM REGULATORS
Upstream Regulator	Molecule Type	FC	Z-score	p-value of overlap
gentamicin	chemical drug		5,952	1,24E-13
phorbol myristate acetate	chemical drug		5,095	2,32E-06
lipopolysaccharide	chemical drug		4,803	1,96E-15
NFE2L2	transcription regulator		4,796	3,80E-13
KRAS	enzyme		4,782	8,54E-13
1,2-dithiol-3-thione	chemical reagent		4,737	6,44E-06
beta-estradiol	chemical - endogenous mammalian		4,621	5,10E-15
IL1B	cytokine	5,092	4,525	1,42E-16
TNF	cytokine		4,465	2,56E-26
thapsigargin	chemical toxicant		4,029	8,12E-09
IL1	group		3,973	2,42E-05
tunicamycin	chemical - endogenous non-mammalian		3,960	9,42E-10
LDL	complex		3,932	3,14E-07
CREB1	transcription regulator		3,661	5,10E-08
EGF	growth factor		3,624	1,90E-06
TREM1	transmembrane receptor		3,523	5,74E-04
cisplatin	chemical drug		3,514	2,85E-06
NFkB (complex)	complex		3,513	6,67E-10
cigarette smoke	chemical toxicant		3,455	1,56E-09
carboplatin	chemical drug		3,302	2,11E-03
paclitaxel	chemical drug		3,291	3,82E-07
methylprednisolone	chemical drug		3,286	2,91E-12
IL1A	cytokine	6,864	3,269	3,43E-04
GnRH-A	chemical reagent		3,263	8,79E-07
TNFRSF1A	transmembrane receptor		3,236	4,07E-05
IL3	cytokine		3,235	5,64E-03
Salmonella enterica serotype abortus equi lipopolysaccharide	chemical toxicant		3,222	4,76E-06
Pdgf (complex)	complex		3,199	1,59E-03
EIF4E	translation regulator		3,184	2,04E-01
bicuculline	chemical - endogenous non-mammalian		3,162	4,81E-04
nitric oxide	chemical - endogenous mammalian		3,139	4,01E-06
TCR	complex		3,139	1,72E-03
25-hydroxycholesterol	chemical reagent		3,124	5,01E-03
hydrogen peroxide	chemical - endogenous mammalian		3,122	3,57E-15
EIF2AK3	kinase		3,109	1,57E-14
Pam3-Cys-Ser-Lys4	chemical reagent		3,060	1,02E-02
RELA	transcription regulator		2,998	1,25E-05
E. coli serotype 0127B8 lipopolysaccharide	chemical - endogenous non-mammalian		2,970	1,45E-07
NFKB1	transcription regulator		2,952	2,15E-03
tert-butyl-hydroquinone	chemical reagent		2,907	1,79E-05
dinoprost	chemical - endogenous mammalian		2,885	2,26E-03
fatty acid	chemical - endogenous mammalian		2,863	7,42E-04
CDKN2A	transcription regulator		2,808	1,67E-05
salmonella minnesota R595 lipopolysaccharides	chemical - endogenous non-mammalian		2,806	5,86E-04
homocysteine	chemical - endogenous mammalian		2,800	1,12E-06
IL6R	transmembrane receptor		2,765	2,43E-04
IFNG	cytokine		2,756	1,44E-10
PDGF BB	complex		2,683	6,95E-12
IL17A	cytokine		2,658	2,74E-02
reactive oxygen species	chemical toxicant		2,655	3,41E-07
linoleic acid	chemical - endogenous mammalian		2,646	7,95E-02
ERK	group		2,636	2,79E-06
ramipril	chemical drug		2,630	4,11E-03
brefeldin A	chemical - endogenous non-mammalian		2,621	4,79E-02
F2	peptidase		2,614	3,97E-11
ANGPT2	growth factor	12.089	2,612	5,27E-07
OSM	cytokine		2,611	4,86E-10
leukotriene D4	chemical - endogenous mammalian		2,607	2,28E-04
MAP3K7	kinase		2,606	3,24E-02
N-methyl-D-aspartate	chemical reagent		2,599	7,30E-02
IL17F	cytokine		2,574	6,39E-03
diethylstilbestrol	chemical drug		2,564	1,20E-01
chenodeoxycholic acid	chemical - endogenous mammalian		2,560	1,26E-01
ADCYAP1	other		2,549	5,39E-07
indomethacin	chemical drug		2,542	4,27E-08
zymosan	chemical - endogenous non-mammalian		2,540	7,95E-02
SPP1	cytokine	28,159	2,537	1,37E-02
E. coli B4 lipopolysaccharide	chemical toxicant		2,531	6,91E-04
dalfampridine	chemical drug		2,530	1,66E-04
Pka	complex		2,523	7,64E-04
ERK1/2	group		2,516	2,51E-08
5-hydroxytryptamine	chemical - endogenous mammalian		2,500	2,87E-03
ATF4	transcription regulator	2,637	2,490	1,59E-14
Tnf (family)	group		2,488	3,66E-07
FST	other		2,449	2,13E-01
di(2-ethylhexyl) phthalate	chemical toxicant		2,449	2,83E-01
NQO1	enzyme	4,826	2,433	7,94E-02
PIM1	kinase		2,433	1,07E-01
idarubicin	chemical drug		2,433	2,40E-03
cycloheximide	chemical reagent		2,430	4,26E-10
RET	kinase		2,426	1,18E-03
7-ketocholesterol	chemical - endogenous mammalian		2,425	3,27E-03
SMAD2	transcription regulator		2,425	1,00E00
methamphetamine	chemical drug		2,424	1,35E-01
methyl methanesulfonate	chemical toxicant		2,417	3,23E-03
Ni2+	chemical reagent		2,407	1,14E-02
ionomycin	chemical reagent		2,405	1,34E-02
KDM5B	transcription regulator		2,400	4,19E-04
ERBB2	kinase	-2,165	2,398	4,41E-15
PF4	cytokine		2,394	1,14E-02
TNFSF11	cytokine		2,388	4,80E-03
N-acetylmuramyl-L-alanyl-D-isoglutamine	chemical - endogenous non-mammalian		2,383	2,88E-02
linsidomine	chemical drug		2,380	2,40E-02
NGF	growth factor		2,373	1,82E-02
IL6	cytokine		2,369	7,27E-05
MYC	transcription regulator	3,143	2,359	1,59E-12
Pkc(s)	group		2,358	1,17E-06
A23187	chemical reagent		2,350	1,16E-02
IL18	cytokine		2,348	2,01E-02
palmitic acid	chemical - endogenous mammalian		2,339	4,56E-05
captopril	chemical drug		2,322	3,32E-04
TICAM1	other		2,320	2,01E-03
HMGB1	transcription regulator		2,303	6,46E-02
sphingosine-1-phosphate	chemical - endogenous mammalian		2,301	2,75E-02
TLR7	transmembrane receptor		2,299	1,69E-01
Ca2+	chemical - endogenous mammalian		2,282	4,68E-08
arsenic trioxide	chemical drug		2,275	3,49E-04
P38 MAPK	group		2,258	5,91E-06
IL4	cytokine		2,247	7,15E-07
trichloroethylene	chemical toxicant		2,236	5,25E-01
PLIN5	other		2,236	6,62E-02
lymphotoxin-alpha1-beta2	complex		2,236	3,99E-03
KRT17	other		2,236	9,57E-02
TNFSF12	cytokine		2,232	2,51E-02
CD14	transmembrane receptor		2,232	2,77E-02
Lh	complex		2,232	7,12E-04
leukotriene C4	chemical - endogenous mammalian		2,225	1,14E-03
forskolin	chemical toxicant		2,221	1,10E-06
MTORC1	complex		2,219	1,31E-01
silicon dioxide	chemical drug		2,219	3,99E-03
phorbol 12,13-dibutyrate	chemical - endogenous non-mammalian		2,211	2,40E-02
C5	cytokine		2,209	3,66E-04
EPO	cytokine		2,206	2,99E-07
quinolinic acid	chemical - endogenous mammalian		2,203	2,78E-01
Il3	cytokine		2,201	1,53E-01
JAK2	kinase		2,201	2,02E-03
C5AR1	g-protein coupled receptor		2,200	1,57E-01
Collagen(s)	complex		2,200	9,94E-05
phorbol esters	chemical - other		2,200	1,00E-01
TLR5	transmembrane receptor		2,200	1,57E-01
TSH	complex		2,200	1,50E-02
THBS4	other		2,197	6,62E-02
camptothecin	chemical reagent		2,197	3,37E-05
Ras	group		2,194	2,61E-03
GRP	growth factor		2,190	3,03E-02
3-nitropropionic acid	chemical toxicant		2,188	3,42E-03
benzene	chemical toxicant		2,186	5,25E-01
Akt	group		2,183	1,69E-08
doxycycline	chemical drug		2,183	2,83E-01
mir-223	microrna		2,177	1,28E-01
diethylmaleate	chemical toxicant		2,177	7,58E-03
MAFK	transcription regulator		2,170	1,00E-02
MAVS	other		2,159	4,44E-01
Fibrinogen	complex		2,144	1,72E-03
BMP6	growth factor		2,143	2,30E-03
Tlr	group		2,141	1,44E-01
IL5	cytokine		2,131	8,79E-05
enterotoxin B	biologic drug		2,128	2,39E-01
TNFSF13B	cytokine		2,128	2,54E-02
EHF	transcription regulator		2,121	1,35E-01
nitrofurantoin	chemical drug		2,112	3,41E-05
TLR4	transmembrane receptor		2,103	2,93E-03
acetaminophen	chemical drug		2,102	6,18E-06
E. coli B5 lipopolysaccharide	chemical - endogenous non-mammalian		2,080	3,26E-04
capsaicin	chemical drug		2,078	1,95E-02
IKBKE	kinase		2,072	4,28E-03
TRAF6	enzyme		2,062	4,06E-02
D-fructose	chemical - endogenous mammalian		2,060	1,27E-02
IL12B	cytokine		2,049	1,42E-01
okadaic acid	chemical toxicant		2,047	1,19E-04
amphetamine	chemical drug		2,044	4,89E-04
etoposide	chemical drug		2,043	3,71E-03
6-hydroxydopamine	chemical toxicant		2,032	2,02E-03
arsenite	chemical toxicant		2,024	1,15E-07
TLR3	transmembrane receptor		2,019	2,91E-01
2-bromoethylamine	chemical reagent		2,008	1,77E-03
N-acetylsphingosine	chemical reagent		2,005	3,32E-05
IL2	cytokine		2,004	5,03E-02
PLC	group		2,000	1,81E-03
3M-001	chemical drug		2,000	2,49E-01
MAFG	transcription regulator		2,000	7,58E-03
MAFF	transcription regulator		2,000	9,41E-03
BTC	growth factor		2,000	4,11E-03
INHIBITED UPSTREAM REGULATORS
Upstream Regulator	Molecule Type	Fold Change	Z-score	p-value of overlap
LGR4	transmembrane receptor		-2,000	4,57E-02
ATG16L1	other	2,396	-2,000	4,11E-03
NCK1	kinase		-2,000	6,40E-03
PPP3R1	phosphatase		-2,000	1,45E-01
lycopene	chemical drug		-2,000	6,54E-02
PP1	chemical - kinase inhibitor		-2,003	2,20E-04
CFTR	ion channel		-2,021	1,02E-02
rottlerin	chemical toxicant		-2,024	7,14E-04
NEUROG1	transcription regulator		-2,111	1,63E-02
glutamine	chemical - endogenous mammalian		-2,138	7,78E-03
thioctic acid	chemical drug		-2,157	5,89E-04
GLI2	transcription regulator		-2,159	6,27E-02
PLAG1	transcription regulator		-2,164	4,62E-03
vasoactive intestinal peptide	chemical drug		-2,164	3,03E-02
CD3	complex		-2,164	7,29E-06
IGF2BP1	translation regulator		-2,177	5,58E-03
HOXA9	transcription regulator		-2,183	1,74E-01
thalidomide	chemical drug		-2,184	2,77E-04
CAT	enzyme		-2,197	6,71E-06
miR-30c-5p (and other miRNAs w/seed GUAAACA)	mature microrna		-2,197	4,26E-02
L-histidine	chemical - endogenous mammalian		-2,200	2,10E-05
HOXA7	transcription regulator		-2,200	8,52E-02
vitamin E	chemical drug		-2,200	7,99E-03
parthenolide	chemical drug		-2,200	2,40E-02
MTTP	transporter		-2,213	1,07E-01
NEUROG3	transcription regulator		-2,219	1,00E00
pepstatin	chemical - protease inhibitor		-2,219	1,70E-04
zVAD-FMK	chemical - protease inhibitor		-2,219	9,57E-02
metribolone	chemical reagent		-2,219	1,71E-01
SP600125	chemical - kinase inhibitor		-2,234	2,12E-08
NT5E	phosphatase	-2,817	-2,236	5,58E-03
maneb	chemical toxicant		-2,236	4,17E-01
nimodipine	chemical drug		-2,236	5,58E-03
salvin	chemical toxicant		-2,236	2,04E-02
PRDM1	transcription regulator		-2,255	5,26E-03
tyrphostin AG 1478	chemical - kinase inhibitor		-2,259	1,98E-04
Ro31-8220	chemical - kinase inhibitor		-2,282	8,31E-04
SFTPA1	transporter		-2,286	1,72E-02
tretinoin	chemical - endogenous mammalian		-2,286	1,08E-11
IgG	complex		-2,302	1,25E-06
ACOX1	enzyme		-2,357	4,90E-02
KLF2	transcription regulator		-2,396	1,42E-06
LY294002	chemical - kinase inhibitor		-2,424	1,24E-05
leucine	chemical - endogenous mammalian		-2,425	2,50E-03
Rar	group		-2,425	6,26E-04
SLC13A1	transporter		-2,500	3,63E-03
FABP5	transporter	3,220	-2,619	2,34E-04
cilostazol	chemical drug		-2,619	1,34E-03
GATA2	transcription regulator		-2,724	3,03E-06
SU6656	chemical toxicant		-2,905	6,41E-06
dexamethasone	chemical drug		-2,967	7,89E-16
let-7a-5p (and other miRNAs w/seed GAGGUAG)	mature microrna		-3,012	2,10E-02
ALDH2	enzyme		-3,148	2,10E-06
TWIST1	transcription regulator		-3,182	8,83E-08
N-acetyl-L-cysteine	chemical drug		-3,395	1,52E-04
miR-16-5p (and other miRNAs w/seed AGCAGCA)	mature microrna		-3,537	6,74E-10
bexarotene	chemical drug		-3,726	3,01E-11
