# Supplementary material for: Transcriptome Analysis of the Preterm Rabbit Lung after Seven Days of Hyperoxic Exposure
Source: PLoS One. 2015 Aug 28;10(8):e0136569. doi: 10.1371/journal.pone.0136569 (PMC4552674; doi:10.1371/journal.pone.0136569)
Supplement: S3 Table — FC: fold change. (XLSX) [file pone.0136569.s003.xlsx]

## Sheet: Blad1
DOWNSTREAM MOLECULES OF TNFa
ID	Prediction (based on expression direction)	FC	Effect of TNFa (number of experimental findings)
ZFP36	Activated	3,956	Upregulates (2)
ZC3H12A	Activated	2,906	Upregulates (2)
TXNRD1	Activated	7,262	Upregulates (1)
TXNIP	Activated	-2,433	Downregulates (1)
TSC22D3	Activated	-2,828	Downregulates (4)
TRPC6	Activated	-3,073	Downregulates (1)
TRIM63	Activated	4,392	Upregulates (4)
TRAF3	Activated	2,190	Upregulates (2)
TPT1	Activated	-2,263	Downregulates (2)
TNFRSF11B	Activated	5,917	Upregulates (31)
TNFAIP6	Activated	10,447	Upregulates (5)
TIE1	Activated	-6,540	Downregulates (1)
TGIF1	Activated	3,076	Upregulates (1)
STMN1	Activated	-3,841	Downregulates (1)
SQSTM1	Activated	6,188	Upregulates (2)
SPP1	Activated	28,159	Upregulates (2)
SPHK1	Activated	22,826	Upregulates (1)
SPARC	Activated	-3,182	Downregulates (1)
SOD2	Activated	2,349	Upregulates (55)
SOCS3	Activated	5,694	Upregulates (24)
SLC7A8	Activated	2,471	Upregulates (2)
SLC20A1	Activated	2,841	Upregulates (2)
SLC1A3	Activated	2,752	Upregulates (1)
SERPINE1	Activated	7,678	Upregulates (51)
SELP	Activated	4,355	Upregulates (18)
SDC4	Activated	4,272	Upregulates (18)
SCUBE2	Activated	-2,141	Downregulates (1)
SCUBE1	Activated	-7,024	Downregulates (1)
SAT1	Activated	4,714	Upregulates (1)
SAA1	Activated	8,576	Upregulates (6)
RND3	Activated	2,094	Upregulates (1)
RIPK2	Activated	3,258	Upregulates (3)
RGS5	Activated	-3,040	Downregulates (1)
RELB	Activated	3,691	Upregulates (10)
RCAN1	Activated	3,067	Upregulates (3)
RAB32	Activated	2,413	Upregulates (1)
PTX3	Activated	43,956	Upregulates (18)
PTPN12	Activated	3,050	Upregulates (1)
PTGS2	Activated	23,625	Upregulates (148)
PPP1R15A	Activated	2,136	Upregulates (4)
PPIF	Activated	4,323	Upregulates (3)
PLP1	Activated	-11,724	Downregulates (2)
PLK3	Activated	5,060	Upregulates (1)
PLIN2	Activated	11,668	Upregulates (1)
PLAUR	Activated	4,665	Upregulates (3)
PLA2G16	Activated	-2,501	Downregulates (1)
PHLDA1	Activated	3,217	Upregulates (2)
OPTN	Activated	2,443	Upregulates (2)
ODC1	Activated	4,221	Upregulates (1)
NUAK2	Activated	2,323	Upregulates (3)
NTN1	Activated	-4,143	Downregulates (2)
NR4A2	Activated	3,151	Upregulates (8)
NR1H3	Activated	-2,880	Downregulates (3)
NME1	Activated	2,710	Upregulates (2)
NFKBIZ	Activated	3,884	Upregulates (9)
NFKBIE	Activated	3,870	Upregulates (10)
NFKBIB	Activated	2,019	Upregulates (7)
NFKB2	Activated	2,981	Upregulates (13)
MYC	Activated	3,143	Upregulates (13)
MMP3	Activated	100,723	Upregulates (27)
MAP2K6	Activated	3,716	Upregulates (2)
MAP2K3	Activated	3,166	Upregulates (1)
LRRC8D	Activated	2,764	Upregulates (2)
LIF	Activated	33,378	Upregulates (18)
LDHA	Activated	2,378	Upregulates (1)
KLF10	Activated	2,219	Upregulates (1)
KIF20A	Activated	-2,040	Downregulates (1)
JUP	Activated	-2,839	Downregulates (1)
IRG1	Activated	2,437	Upregulates (5)
IL1B	Activated	5,092	Upregulates (51)
IL1A	Activated	6,864	Upregulates (21)
IL13RA2	Activated	3,498	Upregulates (8)
IGFBP2	Activated	-8,833	Downregulates (1)
IER3	Activated	9,062	Upregulates (10)
IER2	Activated	2,208	Upregulates (1)
HSPD1	Activated	3,218	Upregulates (2)
HSPA4	Activated	2,173	Upregulates (2)
HPGD	Activated	-5,398	Downregulates (1)
HP	Activated	11,296	Upregulates (1)
GLS	Activated	2,410	Upregulates (1)
GHR	Activated	-2,366	Downregulates (1)
GCLM	Activated	10,033	Upregulates (6)
GADD45A	Activated	11,557	Upregulates (4)
G0S2	Activated	-5,598	Downregulates (9)
FOSL1	Activated	18,318	Upregulates (2)
F3	Activated	3,812	Upregulates (93)
ERBB2	Activated	-2,165	Downregulates (2)
ELF3	Activated	2,944	Upregulates (8)
EGR2	Activated	4,487	Upregulates (1)
EFNB2	Activated	-3,248	Downregulates (1)
EDNRB	Activated	-8,487	Downregulates (1)
E2F1	Activated	-3,224	Downregulates (1)
DUSP2	Activated	6,917	Upregulates (2)
DKK1	Activated	34,030	Upregulates (1)
DHRS3	Activated	-2,723	Downregulates (1)
DDIT3	Activated	9,341	Upregulates (6)
CYP1A1	Activated	-17,727	Downregulates (2)
CXCL8	Activated	37,831	Upregulates (280)
CXCL16	Activated	2,364	Upregulates (6)
CXCL10	Activated	7,582	Upregulates (57)
CSF3	Activated	17,090	Upregulates (15)
CRYAB	Activated	-2,572	Downregulates (3)
CRY1	Activated	2,989	Upregulates (1)
CREM	Activated	2,267	Upregulates (5)
COL3A1	Activated	-2,495	Downregulates (1)
COL1A2	Activated	-2,624	Downregulates (4)
COL15A1	Activated	-3,162	Downregulates (1)
CHI3L1	Activated	9,615	Upregulates (4)
CEBPB	Activated	2,481	Upregulates (13)
CDKN2C	Activated	-5,431	Downregulates (2)
CDKN1A	Activated	18,876	Upregulates (9)
CCRN4L	Activated	2,885	Upregulates (5)
CCL2	Activated	148,355	Upregulates (103)
CAV1	Activated	-6,282	Downregulates (2)
BTG3	Activated	2,976	Upregulates (1)
BTG2	Activated	7,375	Upregulates (1)
BMPER	Activated	-2,927	Downregulates (1)
BIRC3	Activated	53,728	Upregulates (34)
BGLAP	Activated	-3,101	Downregulates (4)
BDNF	Activated	2,467	Upregulates (2)
BDKRB1	Activated	9,882	Upregulates (4)
BCL6	Activated	2,578	Upregulates (1)
BCL3	Activated	2,663	Upregulates (6)
BCL2L13	Activated	3,402	Upregulates (1)
BAX	Activated	2,717	Upregulates (6)
AVP	Activated	4,893	Upregulates (1)
ATF4	Activated	2,637	Upregulates (1)
AOC3	Activated	-3,134	Downregulates (4)
ANGPT2	Activated	12,089	Upregulates (2)
AMPD3	Activated	2,802	Upregulates (6)
AKR1B10	Activated	2,601	Upregulates (1)
AIMP1	Activated	3,164	Upregulates (2)
AGTR1	Activated	-2,843	Downregulates (2)
AEBP1	Activated	3,368	Upregulates (5)
ADORA2B	Activated	7,188	Upregulates (3)
ADM	Activated	3,505	Upregulates (7)
ACE	Activated	-26,315	Downregulates (1)
ABCG2	Activated	-2,821	Downregulates (1)
ABCC1	Activated	4,562	Upregulates (1)
ZNF330	Inhibited	3,073	Downregulates (1)
WNT3A	Inhibited	-4,097	Upregulates (2)
WBSCR22	Inhibited	2,185	Downregulates (1)
VEGFA	Inhibited	-5,539	Upregulates (14)
UACA	Inhibited	-2,502	Upregulates (2)
TRPC3	Inhibited	-3,341	Upregulates (1)
TRAFD1	Inhibited	2,324	Downregulates (1)
TNFSF10	Inhibited	-4,928	Upregulates (13)
TGM2	Inhibited	-2,647	Upregulates (4)
TEK	Inhibited	-7,844	Upregulates (3)
TAPBP	Inhibited	-2,690	Upregulates (1)
ST3GAL6	Inhibited	-2,902	Upregulates (1)
SNN	Inhibited	-2,647	Upregulates (1)
SLC7A1	Inhibited	4,501	Downregulates (1)
RPS11	Inhibited	-2,387	Upregulates (1)
RFX5	Inhibited	-2,056	Upregulates (1)
RFTN1	Inhibited	-2,922	Upregulates (1)
RCN3	Inhibited	-2,188	Upregulates (2)
PSME1	Inhibited	-2,044	Upregulates (3)
PSMB9	Inhibited	-5,301	Upregulates (5)
PSMB10	Inhibited	-3,052	Upregulates (3)
PRKCDBP	Inhibited	-2,260	Upregulates (6)
PPARG	Inhibited	4,268	Downregulates (32)
POSTN	Inhibited	-6,235	Upregulates (1)
PDE2A	Inhibited	-3,517	Upregulates (2)
NOTCH4	Inhibited	-2,666	Upregulates (1)
NOS2	Inhibited	-8,495	Upregulates (168)
NFS1	Inhibited	2,159	Downregulates (1)
MST1R	Inhibited	4,950	Downregulates (1)
MIF	Inhibited	-3,290	Upregulates (3)
MGP	Inhibited	-4,122	Upregulates (4)
MGMT	Inhibited	-2,475	Upregulates (1)
LTBP2	Inhibited	-3,281	Upregulates (1)
LGALS3	Inhibited	2,394	Downregulates (2)
LAMA3	Inhibited	-3,082	Upregulates (1)
KDR	Inhibited	-7,873	Upregulates (5)
KCNH2	Inhibited	-4,122	Upregulates (4)
IGFBP6	Inhibited	-3,741	Upregulates (5)
IFNAR2	Inhibited	-2,085	Upregulates (1)
IDO1	Inhibited	-4,441	Upregulates (5)
ICAM2	Inhibited	-4,103	Upregulates (1)
HSPG2	Inhibited	-2,039	Upregulates (1)
HSPA8	Inhibited	2,206	Downregulates (1)
HSD11B1	Inhibited	-3,547	Upregulates (5)
HMGN3	Inhibited	-2,362	Upregulates (3)
HGF	Inhibited	-2,822	Upregulates (9)
HDC	Inhibited	-2,902	Upregulates (1)
GSPT1	Inhibited	2,436	Downregulates (1)
GRM3	Inhibited	-3,202	Upregulates (1)
GADD45G	Inhibited	9,001	Downregulates (1)
FOXF1	Inhibited	-3,213	Upregulates (1)
FGFR1	Inhibited	-3,102	Upregulates (1)
FGF18	Inhibited	-6,661	Upregulates (1)
FBXO32	Inhibited	-2,742	Upregulates (2)
FABP5	Inhibited	3,220	Downregulates (1)
FABP4	Inhibited	3,183	Downregulates (5)
ENPP2	Inhibited	-8,637	Upregulates (7)
ENG	Inhibited	-2,551	Upregulates (1)
EMP2	Inhibited	-3,443	Upregulates (2)
ELK3	Inhibited	-2,108	Upregulates (1)
DUSP9	Inhibited	-2,221	Upregulates (1)
DUSP5	Inhibited	4,322	Downregulates (1)
DCHS1	Inhibited	-2,169	Upregulates (2)
CYP26B1	Inhibited	-3,197	Upregulates (2)
CXCR4	Inhibited	-2,963	Upregulates (15)
CTSZ	Inhibited	-2,111	Upregulates (4)
CTSF	Inhibited	-4,794	Upregulates (4)
COL16A1	Inhibited	-5,087	Upregulates (1)
CLDN4	Inhibited	3,166	Downregulates (1)
CHST2	Inhibited	-2,482	Upregulates (1)
CEBPG	Inhibited	2,689	Downregulates (1)
CD82	Inhibited	-2,820	Upregulates (3)
B2M	Inhibited	-2,583	Upregulates (1)
ANXA11	Inhibited	-2,016	Upregulates (1)
AGER	Inhibited	-4,432	Upregulates (8)
ADAMTS8	Inhibited	-3,219	Upregulates (2)
ADAMTS7	Inhibited	-8,094	Upregulates (2)
ABCC3	Affected	2,171	Regulates (1)
ARG1	Affected	3,015	Regulates (2)
BGN	Affected	-2,841	Regulates (2)
CHI3L2	Affected	10,316	Regulates (1)
ESM1	Affected	-2,692	Regulates (1)
FIGF	Affected	-9,017	Regulates (1)
FOSB	Affected	6,893	Regulates (1)
FOXF2	Affected	-3,022	Regulates (4)
IL17RD	Affected	3,166	Regulates (1)
NQO1	Affected	4,826	Regulates (4)
OGN	Affected	-5,260	Regulates (5)
RBP1	Affected	-2,676	Regulates (3)
RGS3	Affected	-2,463	Regulates (1)
RRM2B	Affected	4,105	Regulates (1)
SLC16A2	Affected	-2,812	Regulates (3)
SOCS2	Affected	-4,439	Regulates (1)
TM4SF1	Affected	2,376	Regulates (2)
UTP11L	Affected	2,219	Regulates (1)
VIPR1	Affected	-38,476	Regulates (2)
