# Supplementary material for: Transcriptome Analysis of the Preterm Rabbit Lung after Seven Days of Hyperoxic Exposure
Source: PLoS One. 2015 Aug 28;10(8):e0136569. doi: 10.1371/journal.pone.0136569 (PMC4552674; doi:10.1371/journal.pone.0136569)
Supplement: S4 Table — FC: fold change. (XLSX) [file pone.0136569.s004.xlsx]

## Sheet: Blad1
DOWNSTREAM MOLECULES OF KLF2
ID	Prediction (based on expression direction)	FC	Effect of KLF2 (number of experimental findings)
TBX5	Inhibited	-3,146	Upregulates (2)
SERPINE1	Inhibited	7,678	Downregulates (7)
PTGS2	Inhibited	23,625	Downregulates (1)
PPARG	Inhibited	4,268	Downregulates (3)
MYC	Inhibited	3,143	Downregulates (3)
GADD45A	Inhibited	11,557	Downregulates (1)
FABP4	Inhibited	3,183	Downregulates (1)
F3	Inhibited	3,812	Downregulates (1)
CXCL8	Inhibited	37,831	Downregulates (7)
ANGPT2	Inhibited	12,089	Downregulates (2)
ADM	Inhibited	3,505	Downregulates (4)
UGDH	Activated	2,879	Upregulates (2)
KDR	Activated	-7,873	Downregulates (7)
ACE	Affected	-26,315	Regulates (2)
APLNR	Affected	-14,407	Regulates (1)
BCL3	Affected	2,663	Regulates (1)
CCL2	Affected	148,355	Regulates (4)
CD93	Affected	-8,611	Regulates (1)
CXCR4	Affected	-2,963	Regulates (1)
DLL1	Affected	-3,160	Regulates (1)
HYAL2	Affected	-3,114	Regulates (2)
ITGB5	Affected	-2,617	Regulates (1)
LEPR	Affected	-4,705	Regulates (1)
MT2A	Affected	32,964	Regulates (1)
NQO1	Affected	4,826	Regulates (2)
PROS1	Affected	-4,981	Regulates (1)
RGS3	Affected	-2,463	Regulates (1)
SLCO2A1	Affected	-3,572	Regulates (2)
