# Supplementary material for: Transcriptome Analysis of the Preterm Rabbit Lung after Seven Days of Hyperoxic Exposure
Source: PLoS One. 2015 Aug 28;10(8):e0136569. doi: 10.1371/journal.pone.0136569 (PMC4552674; doi:10.1371/journal.pone.0136569)
Supplement: S5 Table — FC: fold change. (XLSX) [file pone.0136569.s005.xlsx]

## Sheet: Blad1
DOWNSTREAM MOLECULES OF NFE2L2
ID	Prediction (based on expression direction)	FC	Effect of NFE2L2 (number of experimental findings)
USP14	Activated	2,556	Upregulates (1)
UGDH	Activated	2,879	Upregulates (2)
UBE2K	Activated	2,058	Upregulates (2)
TXNRD1	Activated	7,262	Upregulates (4)
SRXN1	Activated	42,437	Upregulates (1)
SQSTM1	Activated	6,188	Upregulates (4)
SOD2	Activated	2,349	Upregulates (1)
SOCS3	Activated	5,694	Upregulates (1)
SLC7A8	Activated	2,471	Upregulates (1)
SLC7A11	Activated	8,557	Upregulates (2)
SLC1A1	Activated	2,955	Upregulates (1)
SLC16A2	Activated	-2,812	Downregulates (1)
SAA1	Activated	8,576	Upregulates (1)
S100A13	Activated	-6,231	Downregulates (1)
RRS1	Activated	3,385	Upregulates (1)
RARS	Activated	2,268	Upregulates (1)
PSMD5	Activated	3,065	Upregulates (2)
PSMD14	Activated	3,132	Upregulates (2)
PSAT1	Activated	2,271	Upregulates (1)
PGD	Activated	2,339	Upregulates (1)
PAFAH1B1	Activated	2,067	Upregulates (1)
NSMF	Activated	2,046	Upregulates (1)
NQO1	Activated	4,826	Upregulates (77)
NOS2	Activated	-8,495	Downregulates (3)
MRPS18B	Activated	6,246	Upregulates (1)
ME1	Activated	2,828	Upregulates (1)
INMT	Activated	-8,494	Downregulates (1)
IL1B	Activated	5,092	Upregulates (7)
IL1A	Activated	6,864	Upregulates (3)
IFRD1	Activated	3,129	Upregulates (1)
HSPA9	Activated	4,950	Upregulates (1)
GSTO1	Activated	3,772	Upregulates (1)
GSS	Activated	2,304	Upregulates (1)
GSR	Activated	3,395	Upregulates (8)
GSPT1	Activated	2,436	Upregulates (1)
GHR	Activated	-2,366	Downregulates (1)
GCLM	Activated	10,033	Upregulates (34)
GCLC	Activated	5,661	Upregulates (38)
GADD45G	Activated	9,001	Upregulates (1)
FTL	Activated	7,650	Upregulates (5)
EIF2S1	Activated	3,524	Upregulates (1)
CXCL8	Activated	37,831	Upregulates (4)
COPS5	Activated	2,370	Upregulates (1)
CHORDC1	Activated	3,093	Upregulates (1)
CD8B	Activated	6,184	Upregulates (1)
CCT7	Activated	2,226	Upregulates (2)
CCT3	Activated	2,394	Upregulates (1)
CCRN4L	Activated	2,885	Upregulates (1)
BGLAP	Activated	-3,101	Downregulates (2)
BDNF	Activated	2,467	Upregulates (3)
ATF4	Activated	2,637	Upregulates (3)
AKR1B10	Activated	2,601	Upregulates (2)
ACSL5	Activated	-2,150	Downregulates (1)
ABCC3	Activated	2,171	Upregulates (3)
ABCC1	Activated	4,562	Upregulates (2)
VEGFA	Inhibited	-5,539	Upregulates (1)
RAMP2	Inhibited	-6,876	Upregulates (1)
PTGS2	Inhibited	23,625	Downregulates (3)
NRSN1	Inhibited	-2,100	Upregulates (1)
KCNMB4	Inhibited	-3,807	Upregulates (1)
GSTA4	Inhibited	-7,829	Upregulates (2)
GNG3	Inhibited	-3,986	Upregulates (1)
FXYD1	Inhibited	-3,212	Upregulates (1)
EPHX1	Inhibited	-2,249	Upregulates (11)
EPHB4	Inhibited	-3,152	Upregulates (1)
EMCN	Inhibited	-4,332	Upregulates (1)
CXCL10	Inhibited	7,582	Downregulates (2)
COL3A1	Inhibited	-2,495	Upregulates (1)
CHGB	Inhibited	-2,248	Upregulates (3)
ARHGEF3	Inhibited	-2,553	Upregulates (1)
ABCG2	Affected	-2,821	Regulates (1)
CDKN1A	Affected	18,876	Regulates (1)
CDKN2C	Affected	-5,431	Regulates (1)
GABBR1	Affected	-2,065	Regulates (2)
NQO2	Affected	2,709	Regulates (3)
SAT1	Affected	4,714	Regulates (1)
